# Supplementary material for: MiProChip: A Scalable Microfluidic Platform for Multiplexed Single-Cell Proteomics via Isobaric Labeling
Source: Anal Chem. 2026 Feb 25;98(9):6874–86. doi: 10.1021/acs.analchem.5c07275 (PMC12980487; doi:10.1021/acs.analchem.5c07275)
Supplement: Supplementary file 3 [file ac5c07275_si_003.xlsx]

## Sheet: Table S1
Table S1: Experiment, Chip, and TMT Channel designs
Experiment	Experiment	Experiment	Experiment	Cell number	TMT10 Channel	Experiment	Chip number	Module number	Cell types	Cell number	TMT10 Channel	Experiment	Chip number	Module number	Cell treatment	Cell number	TMT10 Channel
Optimization experiment	DDM Chip	1	PC9	100	126-Carrier	PC9-H1975	Chip1	1	PC9	1	126	MC38	Chip1	1	Untreat	1	126
			blank	NA	127N						127N					1	127N
					127C						127C					1	127C
					128N						128N					1	128N
			PC9	1	128C				H1975	1	128C				Galectin-8	1	128C
					129N						129N					1	129N
					129C						129C					1	129C
					130C						130C					1	130C
					130N				blank	NA	130N				blank	NA	130N
					131				Mixed	50/ 50	131-Carrier				All mixed	25/ 25/ 25/ 25	131-Carrier
		2	PC9	100	126-Carrier			2	PC9	1	126			2	Untreat	1	126
			blank	NA	127N						127N					1	127N
					127C						127C					1	127C
					128N						128N					1	128N
			PC9	1	128C				H1975	1	128C				Galectin-8	1	128C
					129N						129N					1	129N
					129C						129C					1	129C
					130C						130C					1	130C
					130N				blank	NA	130N				blank	NA	130N
					131				Mixed	50/ 50	131-Carrier				All mixed	25/ 25/ 25/ 25	131-Carrier
		3	PC9	100	126-Carrier			3	PC9	1	126		Chip2	1	TGF-β	1	126
			blank	NA	127N						127N					1	127N
					127C						127C					1	127C
					128N						128N					1	128N
			PC9	1	128C				H1975	1	128C				Galectin-8/ TGF-β	1	128C
					129N						129N					1	129N
					129C						129C					1	129C
					130C						130C					1	130N
					130N				blank	NA	130N				blank	NA	130N
					131				Mixed	50/ 50	131-Carrier				All mixed	25/ 25/ 25/ 25	131-Carrier
	BSA Chip	1	PC9	100	126-Carrier									2	TGF-β	1	126
			blank	NA	127N											1	127N
					127C											1	127C
					128N											1	128N
			PC9	1	128C										Galectin-8/ TGF-β	1	128C
					129N											1	129N
					129C											1	129C
					130C											1	130N
					130N										blank	NA	130N
					131										All mixed	25/ 25/ 25/ 25	131-Carrier
		2	PC9	100	126-Carrier									3	TGF-β	1	126
			blank	NA	127N											1	127N
					127C											1	127C
					128N											1	128N
			PC9	1	128C										Galectin-8/ TGF-β	1	128C
					129N											1	129N
					129C											1	129C
					130C											1	130N
					130N										blank	NA	130N
					131										All mixed	25/ 25/ 25/ 25	131-Carrier
		3	PC9	100	126-Carrier
			blank	NA	127N
					127C
					128N
			PC9	1	128C
					129N
					129C
					130C
					130N
					131
	with 1x Protease inhibitor	1	PC9	100	126-Carrier
			blank	NA	127N
					127C
					128N
			PC9	1	128C
					129N
					129C
					130C
					130N
					131
		2	PC9	100	126-Carrier
			blank	NA	127N
					127C
					128N
			PC9	1	128C
					129N
					129C
					130C
					130N
					131
		3	PC9	100	126-Carrier
			blank	NA	127N
					127C
					128N
			PC9	1	128C
					129N
					129C
					130C
					130N
					131

## Sheet: Table S2
Table S2: Reactome pathway abbreviations
Pathway	Pathway_short
G2/M Checkpoints	G2/M Checkpoints
Regulation of mRNA stability by proteins that bind AU-rich elements	AU-mRNA stability
CLEC7A (Dectin-1) signaling	CLEC7A signaling
AUF1 (hnRNP D0) binds and destabilizes mRNA	AUF1-mRNA decay
Dectin-1 mediated noncanonical NF-kB signaling	Dectin1-NF-kB
NIK-->noncanonical NF-kB signaling	NIK-NF-kB
Metabolism of polyamines	Polyamine metabolism
Downstream signaling events of B Cell Receptor (BCR)	BCR signaling
Autodegradation of Cdh1 by Cdh1:APC/C	Cdh1 auto-degradation
Gluconeogenesis	Gluconeogenesis
Cross-presentation of soluble exogenous antigens (endosomes)	Endosomes presentation
UCH proteinases	UCH proteases pathways
APC/C:Cdc20 mediated degradation of Securin	Cdc20 mediated degradation
Autodegradation of the E3 ubiquitin ligase COP1	Autodegradation of the COP1
Regulation of ornithine decarboxylase (ODC)	Regulation of ODC
Cellular response to chemical stress	Response to chemical stress
Major pathway of rRNA processing in the nucleolus and cytosol	rRNA processing
Cellular responses to stress	Response to stress
Metabolism of proteins	Metabolism of proteins
Detoxification of Reactive Oxygen Species	ROS detoxification
Ribavirin ADME	Ribavirin ADME
Metabolism	Metabolism
Neddylation	Neddylation
FCERI mediated NF-kB activation	FCERI-NF-kB act
Innate Immune System	Innate Immune
Downstream TCR signaling	TCR signaling
Interconversion of nucleotide di- and triphosphates	Nucleotide interconversion
Metabolism of nucleotides	Nucleotide metab
Nucleotide Excision Repair	Nucleotide Excision Repair
Glycolysis	Glycolysis
Azathioprine ADME	Azathioprine ADME
The role of GTSE1 in G2/M progression after G2 checkpoint	GTSE1 in G2/M progression

## Sheet: Table S3
Table S3: PSMs, peptides, and proteins levels identification results of on chip and manual processing single cell samples
Metric	Sample	Group	Status	Count	Percentage
Contaminant	Dilute_Cell_1	Dilute_Cell	FALSE	3917	48.586
Contaminant	Dilute_Cell_1	Dilute_Cell	TRUE	4145	51.414
Contaminant	Dilute_Cell_2	Dilute_Cell	FALSE	4703	55.473
Contaminant	Dilute_Cell_2	Dilute_Cell	TRUE	3775	44.527
Contaminant	Dilute_Cell_3	Dilute_Cell	FALSE	4281	51.1714
Contaminant	Dilute_Cell_3	Dilute_Cell	TRUE	4085	48.8286
Contaminant	Dilute_pep_1	Dilute_pep	FALSE	8620	95.7033
Contaminant	Dilute_pep_1	Dilute_pep	TRUE	387	4.29666
Contaminant	Dilute_pep_2	Dilute_pep	FALSE	10939	95.973
Contaminant	Dilute_pep_2	Dilute_pep	TRUE	459	4.02702
Contaminant	Dilute_pep_3	Dilute_pep	FALSE	10396	96.2771
Contaminant	Dilute_pep_3	Dilute_pep	TRUE	402	3.72291
Contaminant	MiProChip_1	MiProChip	FALSE	16773	93.1471
Contaminant	MiProChip_1	MiProChip	TRUE	1234	6.85289
Contaminant	MiProChip_2	MiProChip	FALSE	16793	93.6273
Contaminant	MiProChip_2	MiProChip	TRUE	1143	6.37266
Contaminant	MiProChip_3	MiProChip	FALSE	15644	92.4149
Contaminant	MiProChip_3	MiProChip	TRUE	1284	7.58507
Miscleavage	Dilute_Cell_1	Dilute_Cell	0	6372	79.0375
Miscleavage	Dilute_Cell_1	Dilute_Cell	1	1375	17.0553
Miscleavage	Dilute_Cell_1	Dilute_Cell	2	315	3.90722
Miscleavage	Dilute_Cell_2	Dilute_Cell	0	7165	84.5129
Miscleavage	Dilute_Cell_2	Dilute_Cell	1	1137	13.4112
Miscleavage	Dilute_Cell_2	Dilute_Cell	2	176	2.07596
Miscleavage	Dilute_Cell_3	Dilute_Cell	0	6858	81.9747
Miscleavage	Dilute_Cell_3	Dilute_Cell	1	1354	16.1846
Miscleavage	Dilute_Cell_3	Dilute_Cell	2	154	1.84078
Miscleavage	Dilute_pep_1	Dilute_pep	0	7957	88.3424
Miscleavage	Dilute_pep_1	Dilute_pep	1	1019	11.3134
Miscleavage	Dilute_pep_1	Dilute_pep	2	31	0.344177
Miscleavage	Dilute_pep_2	Dilute_pep	0	9941	87.2171
Miscleavage	Dilute_pep_2	Dilute_pep	1	1397	12.2565
Miscleavage	Dilute_pep_2	Dilute_pep	2	60	0.526408
Miscleavage	Dilute_pep_3	Dilute_pep	0	9668	89.5351
Miscleavage	Dilute_pep_3	Dilute_pep	1	1091	10.1037
Miscleavage	Dilute_pep_3	Dilute_pep	2	39	0.361178
Miscleavage	MiProChip_1	MiProChip	0	15878	88.1768
Miscleavage	MiProChip_1	MiProChip	1	2034	11.2956
Miscleavage	MiProChip_1	MiProChip	2	95	0.527573
Miscleavage	MiProChip_2	MiProChip	0	15786	88.0129
Miscleavage	MiProChip_2	MiProChip	1	2055	11.4574
Miscleavage	MiProChip_2	MiProChip	2	95	0.529661
Miscleavage	MiProChip_3	MiProChip	0	15306	90.4182
Miscleavage	MiProChip_3	MiProChip	1	1583	9.35137
Miscleavage	MiProChip_3	MiProChip	2	39	0.230388
TMT_labeling	Dilute_Cell_1	Dilute_Cell	Fully labeled	3030	37.5837
TMT_labeling	Dilute_Cell_1	Dilute_Cell	Not labeled	1962	24.3364
TMT_labeling	Dilute_Cell_1	Dilute_Cell	Partially labeled	3070	38.0799
TMT_labeling	Dilute_Cell_2	Dilute_Cell	Fully labeled	2832	33.4041
TMT_labeling	Dilute_Cell_2	Dilute_Cell	Not labeled	2298	27.1054
TMT_labeling	Dilute_Cell_2	Dilute_Cell	Partially labeled	3348	39.4904
TMT_labeling	Dilute_Cell_3	Dilute_Cell	Fully labeled	3210	38.3696
TMT_labeling	Dilute_Cell_3	Dilute_Cell	Not labeled	2130	25.4602
TMT_labeling	Dilute_Cell_3	Dilute_Cell	Partially labeled	3026	36.1702
TMT_labeling	Dilute_pep_1	Dilute_pep	Fully labeled	4269	47.3965
TMT_labeling	Dilute_pep_1	Dilute_pep	Not labeled	1033	11.4689
TMT_labeling	Dilute_pep_1	Dilute_pep	Partially labeled	3705	41.1347
TMT_labeling	Dilute_pep_2	Dilute_pep	Fully labeled	4932	43.2707
TMT_labeling	Dilute_pep_2	Dilute_pep	Not labeled	1523	13.362
TMT_labeling	Dilute_pep_2	Dilute_pep	Partially labeled	4943	43.3673
TMT_labeling	Dilute_pep_3	Dilute_pep	Fully labeled	5041	46.6846
TMT_labeling	Dilute_pep_3	Dilute_pep	Not labeled	1306	12.0948
TMT_labeling	Dilute_pep_3	Dilute_pep	Partially labeled	4451	41.2206
TMT_labeling	MiProChip_1	MiProChip	Fully labeled	12998	72.183
TMT_labeling	MiProChip_1	MiProChip	Not labeled	1611	8.94652
TMT_labeling	MiProChip_1	MiProChip	Partially labeled	3398	18.8704
TMT_labeling	MiProChip_2	MiProChip	Fully labeled	12799	71.3593
TMT_labeling	MiProChip_2	MiProChip	Not labeled	1484	8.27386
TMT_labeling	MiProChip_2	MiProChip	Partially labeled	3653	20.3669
TMT_labeling	MiProChip_3	MiProChip	Fully labeled	12487	73.7654
TMT_labeling	MiProChip_3	MiProChip	Not labeled	1522	8.99102
TMT_labeling	MiProChip_3	MiProChip	Partially labeled	2919	17.2436
Protein_Status	Dilute_Cell_1	Dilute_Cell	Pass	149	21.6255
Protein_Status	Dilute_Cell_1	Dilute_Cell	Quant	540	78.3745
Protein_Status	Dilute_Cell_2	Dilute_Cell	Pass	215	25.4438
Protein_Status	Dilute_Cell_2	Dilute_Cell	Quant	630	74.5562
Protein_Status	Dilute_Cell_3	Dilute_Cell	Pass	177	22.7506
Protein_Status	Dilute_Cell_3	Dilute_Cell	Quant	601	77.2494
Protein_Status	Dilute_pep_1	Dilute_pep	Pass	349	24.3885
Protein_Status	Dilute_pep_1	Dilute_pep	Quant	1082	75.6115
Protein_Status	Dilute_pep_2	Dilute_pep	Pass	570	31.2329
Protein_Status	Dilute_pep_2	Dilute_pep	Quant	1255	68.7671
Protein_Status	Dilute_pep_3	Dilute_pep	Pass	442	26.5945
Protein_Status	Dilute_pep_3	Dilute_pep	Quant	1220	73.4055
Protein_Status	MiProChip_1	MiProChip	Pass	771	27.694
Protein_Status	MiProChip_1	MiProChip	Quant	2013	72.306
Protein_Status	MiProChip_2	MiProChip	Pass	794	28.3066
Protein_Status	MiProChip_2	MiProChip	Quant	2011	71.6934
Protein_Status	MiProChip_3	MiProChip	Pass	769	28.117
Protein_Status	MiProChip_3	MiProChip	Quant	1966	71.883
Peptide_Status	Dilute_Cell_1	Dilute_Cell	NoQuant	1140	28.0029
Peptide_Status	Dilute_Cell_1	Dilute_Cell	Quant	2931	71.9971
Peptide_Status	Dilute_Cell_2	Dilute_Cell	NoQuant	1458	31.8549
Peptide_Status	Dilute_Cell_2	Dilute_Cell	Quant	3119	68.1451
Peptide_Status	Dilute_Cell_3	Dilute_Cell	NoQuant	1285	28.4418
Peptide_Status	Dilute_Cell_3	Dilute_Cell	Quant	3233	71.5582
Peptide_Status	Dilute_pep_1	Dilute_pep	NoQuant	1540	20.3435
Peptide_Status	Dilute_pep_1	Dilute_pep	Quant	6030	79.6565
Peptide_Status	Dilute_pep_2	Dilute_pep	NoQuant	1908	19.9665
Peptide_Status	Dilute_pep_2	Dilute_pep	Quant	7648	80.0335
Peptide_Status	Dilute_pep_3	Dilute_pep	NoQuant	1714	19.0996
Peptide_Status	Dilute_pep_3	Dilute_pep	Quant	7260	80.9004
Peptide_Status	MiProChip_1	MiProChip	NoQuant	1801	12.9178
Peptide_Status	MiProChip_1	MiProChip	Quant	12141	87.0822
Peptide_Status	MiProChip_2	MiProChip	NoQuant	1672	12.06
Peptide_Status	MiProChip_2	MiProChip	Quant	12192	87.94
Peptide_Status	MiProChip_3	MiProChip	NoQuant	1634	12.6559
Peptide_Status	MiProChip_3	MiProChip	Quant	11277	87.3441

## Sheet: Table S4
Table S4: Single-cell channel wise protein quantification result
MiProChip benchmark experiment
Channel	MiProChip_1	MiProChip_2	MiProChip_3	Statistics	Numbers
TMT-126	1972	1977	1931	min	1922
TMT-127C	1970	1979	1935	max	1983
TMT-127N	1979	1981	1933	median	1978
TMT-128C	1981	1983	1935	mean	1963.67
TMT-128N	1978	1983	1934	SD	22.8524
TMT-129C	1981	1983	1935
TMT-129N	1979	1978	1922
TMT-130C	1981	1983	1935
MC38 Analysis by MiProChip
Channel	Control + Gal8_1	Control + Gal8_2	TGFB + Combined_1	TGFB + Combined_2	TGFB + Combined_3	Statistics	Numbers
S126	1340	1231	1924	2002	1626	min	1231
S127C	1426	1397	1924	2003	1626	max	2003
S127N	1424	1396	1924	2003	1626	median	1626
S128C	1427	1399	1924	2003	1626	mean	1669.17
S128N	1427	1399	1924	2003	1626	SD	260.756
S129C	1427	1399	1924	2003	1626
S129N	1427	1399	1924	2003	1626
S130C	1427	1399	1924	2003	1626

## Sheet: Table S5
Table S5: Differential expression analysis results for the treated MC38 cells
Protein_ID	Comparison	Log2_FoldChange	P_value	Test_Method	N_Reference_FC	N_Treatment_FC	N_Reference_Stat	N_Treatment_Stat	Median_Reference_FC	Median_Treatment_FC	Median_Reference_Stat	Median_Treatment_Stat	Q_value	Regulation	Abbreviation
A2A6Q5	B_vs_A	1.39103	0.00974417	t test	3	4	3	4	-0.520467	0.87056	-0.520467	0.87056	0.0429595	Up	A	Control
A2AGH6	B_vs_A	0.750352	0.00295061	t test	3	4	3	4	-0.35095	0.399402	-0.35095	0.399402	0.0201141	Up	B	Galectin-8
A2AWA9	B_vs_A	0.378985	0.00177745	t test	6	8	6	8	-0.0994981	0.279487	-0.0994981	0.279487	0.0144833	Up	C	TGF-β
E9Q7G0	B_vs_A	0.281976	0.00018746	t test	6	8	6	8	-0.144505	0.13747	-0.144505	0.13747	0.00369532	Up	D	Galectin-8 + TGF-β
O08553	B_vs_A	0.656149	9.43691e-05	t test	6	8	6	8	-0.3111	0.345049	-0.3111	0.345049	0.00247165	Up
O08709	B_vs_A	1.13031	0.000123138	t test	6	8	6	8	-0.550633	0.579676	-0.550633	0.579676	0.00293307	Up
O08997	B_vs_A	0.514864	0.00493537	t test	6	8	6	8	-0.269292	0.245572	-0.269292	0.245572	0.0273037	Up
O09131	B_vs_A	0.46416	0.00663419	t test	6	8	6	8	-0.234359	0.2298	-0.234359	0.2298	0.0332679	Up
O35226	B_vs_A	0.353626	0.000926546	t test	6	8	6	8	-0.10244	0.251186	-0.10244	0.251186	0.00999388	Up
O35639	B_vs_A	0.315524	0.00295555	t test	6	8	6	8	-0.185305	0.130219	-0.185305	0.130219	0.0201141	Up
O35864	B_vs_A	0.845555	0.00409925	t test	6	8	6	8	-0.814743	0.0308123	-0.814743	0.0308123	0.0244105	Up
O55142	B_vs_A	0.370115	0.00165406	t test	6	8	6	8	-0.254734	0.11538	-0.254734	0.11538	0.013704	Up
O70251	B_vs_A	0.480408	0.0088747	t test	6	8	6	8	-0.16373	0.316678	-0.16373	0.316678	0.0401478	Up
O70591	B_vs_A	0.399627	7.13986e-05	t test	6	8	6	8	-0.201148	0.198479	-0.201148	0.198479	0.00226757	Up
O88543	B_vs_A	0.957494	6.98212e-06	t test	6	8	6	8	-0.467088	0.490406	-0.467088	0.490406	0.000700351	Up
O88685	B_vs_A	0.389233	1.33618e-05	t test	6	8	6	8	-0.210624	0.178609	-0.210624	0.178609	0.000828299	Up
P00375	B_vs_A	0.290744	0.00141809	t test	6	8	6	8	-0.121344	0.1694	-0.121344	0.1694	0.0126668	Up
P03930	B_vs_A	0.907907	0.00405524	t test	3	4	3	4	-0.685734	0.222173	-0.685734	0.222173	0.0243173	Up
P05064	B_vs_A	0.574118	9.44454e-05	t test	6	8	6	8	-0.286732	0.287386	-0.286732	0.287386	0.00247165	Up
P0DP27	B_vs_A	0.516881	0.00334035	t test	6	8	6	8	-0.218991	0.29789	-0.218991	0.29789	0.0213758	Up
P10711	B_vs_A	0.277316	0.000633702	t test	6	8	6	8	-0.174913	0.102403	-0.174913	0.102403	0.0078187	Up
P13020	B_vs_A	0.543244	0.00103775	t test	6	8	6	8	-0.192091	0.351153	-0.192091	0.351153	0.0107141	Up
P14069	B_vs_A	0.601965	0.00117836	t test	6	8	6	8	-0.293913	0.308052	-0.293913	0.308052	0.0113003	Up
P14115	B_vs_A	0.497555	0.0034503	t test	6	8	6	8	-0.445504	0.0520506	-0.445504	0.0520506	0.0219158	Up
P14152	B_vs_A	0.316122	0.00260247	t test	6	8	6	8	-0.146066	0.170056	-0.146066	0.170056	0.0189925	Up
P14206	B_vs_A	0.671028	0.000649892	t test	6	8	6	8	-0.503641	0.167387	-0.503641	0.167387	0.00790471	Up
P14869	B_vs_A	0.399774	9.5119e-05	t test	6	8	6	8	-0.39958	0.000194465	-0.39958	0.000194465	0.00247165	Up
P15532	B_vs_A	1.65472	4.87473e-05	t test	6	8	6	8	-0.848123	0.806599	-0.848123	0.806599	0.00173913	Up
P16045	B_vs_A	0.433152	0.0074822	t test	6	8	6	8	-0.141808	0.291343	-0.141808	0.291343	0.0358435	Up
P16254	B_vs_A	1.33074	1.87499e-06	t test	6	8	6	8	-0.600262	0.73048	-0.600262	0.73048	0.000401951	Up
P16858	B_vs_A	0.340824	0.000977013	t test	6	8	6	8	-0.289747	0.051077	-0.289747	0.051077	0.0102796	Up
P17182	B_vs_A	0.350166	0.00413689	t test	6	8	6	8	-0.143231	0.206935	-0.143231	0.206935	0.024428	Up
P17183	B_vs_A	0.876671	0.00707122	t test	6	8	6	8	-0.292854	0.583818	-0.292854	0.583818	0.0348037	Up
P17439	B_vs_A	0.624119	0.000571234	t test	6	8	6	8	-0.18474	0.43938	-0.18474	0.43938	0.00725679	Up
P17742	B_vs_A	0.755384	0.000767258	t test	6	8	6	8	-0.358374	0.397009	-0.358374	0.397009	0.00885947	Up
P18760	B_vs_A	0.777786	0.000258866	t test	6	8	6	8	-0.373073	0.404712	-0.373073	0.404712	0.00448528	Up
P21107	B_vs_A	0.440425	0.0084606	t test	6	8	6	8	-0.295326	0.145099	-0.295326	0.145099	0.0391103	Up
P23198	B_vs_A	0.328652	0.000769715	t test	6	8	6	8	-0.146555	0.182097	-0.146555	0.182097	0.00885947	Up
P26041	B_vs_A	0.509101	5.98799e-05	t test	6	8	6	8	-0.343276	0.165825	-0.343276	0.165825	0.00201361	Up
P26043	B_vs_A	0.265963	0.00376294	t test	6	8	6	8	-0.0776957	0.188268	-0.0776957	0.188268	0.0231306	Up
P26883	B_vs_A	0.597394	0.000911977	t test	6	8	6	8	-0.297876	0.299518	-0.297876	0.299518	0.00996204	Up
P28656	B_vs_A	0.447521	0.0027138	t test	6	8	6	8	-0.30547	0.142051	-0.30547	0.142051	0.0193924	Up
P28667	B_vs_A	0.723695	0.000983804	t test	6	8	6	8	-0.464815	0.25888	-0.464815	0.25888	0.010288	Up
P30416	B_vs_A	0.434266	0.000169387	t test	6	8	6	8	-0.238839	0.195427	-0.238839	0.195427	0.00365696	Up
P31786	B_vs_A	1.20738	0.000179713	t test	6	8	6	8	-0.552188	0.655195	-0.552188	0.655195	0.00369532	Up
P34022	B_vs_A	0.488549	0.000788072	t test	6	8	6	8	-0.261543	0.227006	-0.261543	0.227006	0.00895062	Up
P35700	B_vs_A	0.998115	8.63612e-06	t test	6	8	6	8	-0.570695	0.42742	-0.570695	0.42742	0.000700351	Up
P40124	B_vs_A	0.330739	0.000700892	t test	6	8	6	8	-0.217612	0.113127	-0.217612	0.113127	0.0083805	Up
P40142	B_vs_A	0.267155	0.00412532	t test	6	8	6	8	-0.157956	0.109199	-0.157956	0.109199	0.024428	Up
P45376	B_vs_A	0.89764	2.56022e-05	t test	6	8	6	8	-0.433374	0.464266	-0.433374	0.464266	0.0011867	Up
P45377	B_vs_A	0.813439	4.47871e-06	t test	6	8	6	8	-0.461362	0.352078	-0.461362	0.352078	0.000630099	Up
P47962	B_vs_A	0.331695	0.00354553	t test	6	8	6	8	-0.167231	0.164465	-0.167231	0.164465	0.0223551	Up
P48428	B_vs_A	0.532191	0.00969962	t test	6	8	6	8	-0.26089	0.271301	-0.26089	0.271301	0.0428733	Up
P50543	B_vs_A	0.621147	0.000184478	t test	6	8	6	8	-0.226138	0.395009	-0.226138	0.395009	0.00369532	Up
P51855	B_vs_A	0.314978	0.00604235	t test	6	8	6	8	-0.257757	0.0572215	-0.257757	0.0572215	0.0306587	Up
P51859	B_vs_A	0.385114	0.000198447	t test	6	8	6	8	-0.164489	0.220625	-0.164489	0.220625	0.00378151	Up
P53026	B_vs_A	0.518134	0.00191091	t test	6	8	6	8	-0.425158	0.092976	-0.425158	0.092976	0.0151023	Up
P54227	B_vs_A	0.266807	0.000910391	t test	6	8	6	8	-0.162992	0.103815	-0.162992	0.103815	0.00996204	Up
P54728	B_vs_A	0.279489	0.00046003	t test	6	8	6	8	-0.11303	0.166459	-0.11303	0.166459	0.00626152	Up
P55264	B_vs_A	0.477171	0.00392734	t test	6	8	6	8	-0.308952	0.168219	-0.308952	0.168219	0.0237162	Up
P56399	B_vs_A	0.354517	0.000217938	t test	6	8	6	8	-0.20511	0.149407	-0.20511	0.149407	0.00406265	Up
P58771	B_vs_A	0.453205	0.00375046	t test	6	8	6	8	-0.200019	0.253186	-0.200019	0.253186	0.0231306	Up
P60122	B_vs_A	0.294095	0.0104649	t test	6	8	6	8	-0.142439	0.151655	-0.142439	0.151655	0.0456675	Up
P60710	B_vs_A	0.569879	0.000261532	t test	6	8	6	8	-0.32068	0.249199	-0.32068	0.249199	0.00448528	Up
P61089	B_vs_A	0.836614	1.11913e-06	t test	6	8	6	8	-0.44707	0.389544	-0.44707	0.389544	0.000274188	Up
P61161	B_vs_A	0.298683	0.00188316	t test	6	8	6	8	-0.123915	0.174768	-0.123915	0.174768	0.0150215	Up
P61290	B_vs_A	0.435449	0.000134989	t test	6	8	6	8	-0.22928	0.20617	-0.22928	0.20617	0.00312846	Up
P61514	B_vs_A	0.805913	7.0588e-05	t test	6	8	6	8	-0.409135	0.396778	-0.409135	0.396778	0.00226757	Up
P61759	B_vs_A	0.551095	9.51621e-06	t test	6	8	6	8	-0.257838	0.293257	-0.257838	0.293257	0.000700351	Up
P61982	B_vs_A	0.322492	0.00196573	t test	6	8	6	8	-0.11198	0.210512	-0.11198	0.210512	0.0151857	Up
P62301	B_vs_A	0.355484	0.00204828	t test	6	8	6	8	-0.398864	-0.0433803	-0.398864	-0.0433803	0.0156821	Up
P62313	B_vs_A	0.405966	0.00118266	t test	6	8	6	8	-0.107452	0.298514	-0.107452	0.298514	0.0113003	Up
P62774	B_vs_A	0.453094	0.00210132	t test	6	8	6	8	-0.137509	0.315585	-0.137509	0.315585	0.0159459	Up
P62835	B_vs_A	0.643892	3.94812e-05	t test	6	8	6	8	-0.26886	0.375033	-0.26886	0.375033	0.00150467	Up
P62855	B_vs_A	0.673876	0.000286203	t test	6	8	6	8	-0.435451	0.238424	-0.435451	0.238424	0.00467465	Up
P62869	B_vs_A	0.66237	2.27448e-05	t test	6	8	6	8	-0.303814	0.358556	-0.303814	0.358556	0.00109804	Up
P62889	B_vs_A	0.847672	0.000668122	t test	6	8	6	8	-0.702855	0.144817	-0.702855	0.144817	0.00806922	Up
P62962	B_vs_A	0.602239	0.00110445	t test	6	8	6	8	-0.298293	0.303946	-0.298293	0.303946	0.010923	Up
P63017	B_vs_A	0.552455	0.000496625	t test	6	8	6	8	-0.280881	0.271574	-0.280881	0.271574	0.00665401	Up
P63028	B_vs_A	0.676225	0.00116592	t test	6	8	6	8	-0.408508	0.267718	-0.408508	0.267718	0.0112969	Up
P63073	B_vs_A	0.330799	0.000488155	t test	6	8	6	8	-0.11967	0.211129	-0.11967	0.211129	0.00659201	Up
P63242	B_vs_A	0.830439	1.33911e-05	t test	6	8	6	8	-0.482547	0.347893	-0.482547	0.347893	0.000828299	Up
P63323	B_vs_A	0.361313	0.000329887	t test	6	8	6	8	-0.169106	0.192207	-0.169106	0.192207	0.00514325	Up
P68037	B_vs_A	0.745381	0.00341552	t test	6	8	6	8	-0.312978	0.432403	-0.312978	0.432403	0.0217755	Up
P68040	B_vs_A	0.956292	1.61537e-05	t test	6	8	6	8	-0.481839	0.474452	-0.481839	0.474452	0.000923454	Up
P68254	B_vs_A	0.309449	0.000782375	t test	6	8	6	8	-0.167069	0.14238	-0.167069	0.14238	0.00894515	Up
P70349	B_vs_A	0.527977	0.00509411	t test	6	8	6	8	-0.294787	0.233189	-0.294787	0.233189	0.0277936	Up
P70670	B_vs_A	0.438317	2.74243e-05	t test	6	8	6	8	-0.277543	0.160773	-0.277543	0.160773	0.00118831	Up
P70677	B_vs_A	0.653741	0.000329283	t test	6	8	6	8	-0.322556	0.331185	-0.322556	0.331185	0.00514325	Up
P97352	B_vs_A	1.60289	0.00590491	t test	3	4	3	4	-0.696615	0.906277	-0.696615	0.906277	0.0300502	Up
P97371	B_vs_A	0.629176	2.43699e-06	t test	6	8	6	8	-0.274571	0.354605	-0.274571	0.354605	0.000419788	Up
P97429	B_vs_A	0.399781	0.000839323	t test	6	8	6	8	-0.173133	0.226648	-0.173133	0.226648	0.00946999	Up
P99029	B_vs_A	0.514084	0.00452165	t test	6	8	6	8	-0.34769	0.166393	-0.34769	0.166393	0.0256776	Up
Q01768	B_vs_A	0.536578	0.00588746	t test	6	8	6	8	-0.42168	0.114898	-0.42168	0.114898	0.0300502	Up
Q03958	B_vs_A	0.475831	0.000264498	t test	6	8	6	8	-0.216072	0.259759	-0.216072	0.259759	0.00449123	Up
Q05816	B_vs_A	0.705746	0.000253998	t test	6	8	6	8	-0.327557	0.378189	-0.327557	0.378189	0.00448528	Up
Q3THS6	B_vs_A	0.395816	0.00186975	t test	6	8	6	8	-0.201688	0.194128	-0.201688	0.194128	0.0149842	Up
Q3UM18	B_vs_A	0.322368	0.000391021	t test	6	8	6	8	-0.175224	0.147144	-0.175224	0.147144	0.00568306	Up
Q60967	B_vs_A	0.591861	0.00443178	t test	6	8	6	8	-0.0514277	0.540433	-0.0514277	0.540433	0.0253475	Up
Q61166	B_vs_A	0.423865	7.77383e-06	t test	6	8	6	8	-0.170367	0.253499	-0.170367	0.253499	0.000700351	Up
Q61171	B_vs_A	0.975221	9.70721e-06	t test	6	8	6	8	-0.619833	0.355388	-0.619833	0.355388	0.000700351	Up
Q61576	B_vs_A	0.313875	0.000296411	t test	6	8	6	8	-0.170556	0.143319	-0.170556	0.143319	0.00479571	Up
Q61595	B_vs_A	0.807185	2.91014e-05	t test	6	8	6	8	-0.409155	0.39803	-0.409155	0.39803	0.00118831	Up
Q62384	B_vs_A	0.302779	0.000421073	t test	6	8	6	8	-0.130595	0.172184	-0.130595	0.172184	0.00598862	Up
Q62422	B_vs_A	0.452843	0.00885948	t test	6	8	6	8	-0.279365	0.173478	-0.279365	0.173478	0.0401478	Up
Q62426	B_vs_A	1.16289	9.16046e-07	t test	6	8	6	8	-0.560046	0.602844	-0.560046	0.602844	0.000261836	Up
Q62446	B_vs_A	0.312679	0.00263192	t test	6	8	6	8	-0.1672	0.145479	-0.1672	0.145479	0.0190664	Up
Q62448	B_vs_A	0.600341	4.96893e-05	t test	6	8	6	8	-0.362731	0.23761	-0.362731	0.23761	0.00173913	Up
Q64105	B_vs_A	0.416114	1.44314e-05	t test	6	8	6	8	-0.196397	0.219717	-0.196397	0.219717	0.000853442	Up
Q64520	B_vs_A	0.760906	0.000316069	t test	6	8	6	8	-0.329264	0.431641	-0.329264	0.431641	0.00501906	Up
Q64674	B_vs_A	0.366549	0.00525294	t test	6	8	6	8	-0.244416	0.122133	-0.244416	0.122133	0.0280648	Up
Q66JS6	B_vs_A	0.440397	8.79565e-05	t test	6	8	6	8	-0.207041	0.233356	-0.207041	0.233356	0.00243299	Up
Q6IRU2	B_vs_A	0.512778	8.76272e-05	t test	6	8	6	8	-0.25668	0.256097	-0.25668	0.256097	0.00243299	Up
Q6NXN1	B_vs_A	0.627168	2.30491e-05	t test	6	8	6	8	-0.411954	0.215214	-0.411954	0.215214	0.00109804	Up
Q6NZB0	B_vs_A	0.389541	0.00156506	t test	6	8	6	8	-0.167561	0.22198	-0.167561	0.22198	0.013315	Up
Q6P5B0	B_vs_A	0.905138	0.000542553	t test	6	8	6	8	-0.442185	0.462953	-0.442185	0.462953	0.00707216	Up
Q6ZQH8	B_vs_A	1.9759	0.000745415	t test	3	4	3	4	-1.08676	0.889134	-1.08676	0.889134	0.00869651	Up
Q7TNC4	B_vs_A	1.0423	9.15764e-06	t test	6	8	6	8	-0.442522	0.599777	-0.442522	0.599777	0.000700351	Up
Q8BGH2	B_vs_A	1.11489	0.00227591	t test	6	8	6	8	-0.717191	0.397704	-0.717191	0.397704	0.0168969	Up
Q8BIW1	B_vs_A	0.597328	0.000900981	t test	6	8	6	8	-0.347991	0.249337	-0.347991	0.249337	0.00996204	Up
Q8BRF7	B_vs_A	1.71929	4.8663e-05	t test	6	8	6	8	-0.797052	0.92224	-0.797052	0.92224	0.00173913	Up
Q8BVI4	B_vs_A	0.356577	0.000379534	t test	6	8	6	8	-0.197778	0.158799	-0.197778	0.158799	0.00556326	Up
Q8C166	B_vs_A	0.397929	3.0162e-05	t test	6	8	6	8	-0.262722	0.135207	-0.262722	0.135207	0.00120297	Up
Q8C878	B_vs_A	0.519478	0.00827474	t test	6	8	6	8	-0.280904	0.238574	-0.280904	0.238574	0.0385663	Up
Q8CGS6	B_vs_A	0.305232	0.0027398	t test	3	4	3	4	-0.197677	0.107556	-0.197677	0.107556	0.0194427	Up
Q8CIG8	B_vs_A	0.562894	0.00385595	t test	3	4	3	4	-0.392024	0.170871	-0.392024	0.170871	0.0235336	Up
Q8CIH9	B_vs_A	0.59051	0.00195201	t test	6	8	6	8	-0.400676	0.189833	-0.400676	0.189833	0.0151536	Up
Q8JZU2	B_vs_A	0.533609	0.000194387	t test	6	8	6	8	-0.261583	0.272026	-0.261583	0.272026	0.00374576	Up
Q8K003	B_vs_A	0.529187	0.00885594	t test	6	8	6	8	-0.176309	0.352878	-0.176309	0.352878	0.0401478	Up
Q8QZX2	B_vs_A	0.932183	0.00513736	t test	3	4	3	4	-0.51911	0.413073	-0.51911	0.413073	0.0277936	Up
Q8R570	B_vs_A	0.76846	0.000285161	t test	6	8	6	8	-0.246964	0.521496	-0.246964	0.521496	0.00467465	Up
Q8VDF2	B_vs_A	0.392823	0.00147163	t test	3	4	3	4	-0.226352	0.166471	-0.226352	0.166471	0.0130769	Up
Q8VEE4	B_vs_A	0.472709	7.58446e-05	t test	6	8	6	8	-0.232455	0.240254	-0.232455	0.240254	0.00236497	Up
Q91VH6	B_vs_A	1.01675	0.00473795	t test	6	8	6	8	-0.482371	0.534379	-0.482371	0.534379	0.0264677	Up
Q91ZF0	B_vs_A	0.350906	0.00315119	t test	3	4	3	4	-0.125032	0.225875	-0.125032	0.225875	0.0207723	Up
Q920E5	B_vs_A	0.467717	0.000521291	t test	6	8	6	8	-0.305776	0.161941	-0.305776	0.161941	0.00687703	Up
Q921T2	B_vs_A	0.943083	0.00244397	t test	3	4	3	4	-0.378614	0.564469	-0.378614	0.564469	0.017912	Up
Q923D2	B_vs_A	1.23028	8.74274e-05	t test	6	8	6	8	-0.643445	0.586834	-0.643445	0.586834	0.00243299	Up
Q923D5	B_vs_A	0.47332	0.00792926	t test	3	4	3	4	-0.246536	0.226784	-0.246536	0.226784	0.0374619	Up
Q93092	B_vs_A	0.288413	0.0112805	t test	6	8	6	8	-0.153791	0.134622	-0.153791	0.134622	0.0485072	Up
Q99J62	B_vs_A	1.51349	4.45538e-09	t test	6	8	6	8	-0.841088	0.672404	-0.841088	0.672404	7.64097e-06	Up
Q99JI4	B_vs_A	0.307207	0.000947653	t test	6	8	6	8	-0.0752904	0.231917	-0.0752904	0.231917	0.0100946	Up
Q99JT9	B_vs_A	0.384661	0.000569949	t test	6	8	6	8	-0.0705763	0.314084	-0.0705763	0.314084	0.00725679	Up
Q99K51	B_vs_A	0.37746	8.78758e-05	t test	6	8	6	8	-0.147926	0.229533	-0.147926	0.229533	0.00243299	Up
Q99KH8	B_vs_A	0.274249	0.00106942	t test	6	8	6	8	-0.178324	0.0959244	-0.178324	0.0959244	0.0108524	Up
Q99KR3	B_vs_A	0.423674	0.00708251	t test	3	4	3	4	-0.203473	0.220201	-0.203473	0.220201	0.0348037	Up
Q99L47	B_vs_A	0.39976	0.000443268	t test	6	8	6	8	-0.165101	0.234659	-0.165101	0.234659	0.00613068	Up
Q99PT1	B_vs_A	1.13276	6.40924e-06	t test	6	8	6	8	-0.538585	0.594178	-0.538585	0.594178	0.000700351	Up
Q9CQ65	B_vs_A	0.694747	2.02466e-05	t test	6	8	6	8	-0.463523	0.231224	-0.463523	0.231224	0.00104395	Up
Q9CQI6	B_vs_A	0.618187	0.00362605	t test	6	8	6	8	-0.29129	0.326898	-0.29129	0.326898	0.0226712	Up
Q9CQK7	B_vs_A	0.463396	0.00135425	t test	6	8	6	8	-0.248984	0.214413	-0.248984	0.214413	0.0122239	Up
Q9CQM9	B_vs_A	0.424747	0.00356725	t test	6	8	6	8	-0.185011	0.239737	-0.185011	0.239737	0.0224097	Up
Q9CQQ8	B_vs_A	0.285373	2.84951e-05	t test	6	8	6	8	-0.084757	0.200616	-0.084757	0.200616	0.00118831	Up
Q9CQV8	B_vs_A	0.370861	0.00545243	t test	6	8	6	8	-0.208556	0.162304	-0.208556	0.162304	0.0286838	Up
Q9CR16	B_vs_A	0.5815	5.54274e-07	t test	6	8	6	8	-0.320633	0.260867	-0.320633	0.260867	0.000190116	Up
Q9CWM4	B_vs_A	0.349226	0.000163029	t test	6	8	6	8	-0.188057	0.161169	-0.188057	0.161169	0.00365696	Up
Q9CWZ3	B_vs_A	0.287637	0.000517718	t test	6	8	6	8	-0.153828	0.13381	-0.153828	0.13381	0.00687703	Up
Q9D0K2	B_vs_A	0.521926	0.00111966	t test	6	8	6	8	-0.386742	0.135183	-0.386742	0.135183	0.010923	Up
Q9D1P4	B_vs_A	0.521616	0.00707776	t test	3	4	3	4	-0.296926	0.22469	-0.296926	0.22469	0.0348037	Up
Q9D819	B_vs_A	0.658962	4.77626e-06	t test	6	8	6	8	-0.360738	0.298224	-0.360738	0.298224	0.000630099	Up
Q9D892	B_vs_A	0.350591	0.00178191	t test	6	8	6	8	-0.112836	0.237755	-0.112836	0.237755	0.0144833	Up
Q9D8C4	B_vs_A	0.924531	1.90996e-05	t test	6	8	6	8	-0.439664	0.484867	-0.439664	0.484867	0.00102362	Up
Q9D8N0	B_vs_A	0.325009	0.000175044	t test	6	8	6	8	-0.155284	0.169725	-0.155284	0.169725	0.00366097	Up
Q9DBJ1	B_vs_A	0.867349	0.000185343	t test	6	8	6	8	-0.418684	0.448666	-0.418684	0.448666	0.00369532	Up
Q9DBP5	B_vs_A	0.447417	0.000104047	t test	6	8	6	8	-0.300417	0.147	-0.300417	0.147	0.0025861	Up
Q9EQU5	B_vs_A	0.448877	0.00263484	t test	6	8	6	8	-0.163544	0.285333	-0.163544	0.285333	0.0190664	Up
Q9JHR7	B_vs_A	0.957076	0.000259012	t test	6	8	6	8	-0.413739	0.543337	-0.413739	0.543337	0.00448528	Up
Q9JHW4	B_vs_A	0.802695	1.76314e-05	t test	6	8	6	8	-0.360085	0.44261	-0.360085	0.44261	0.000975415	Up
Q9JIF0	B_vs_A	0.457325	0.000961006	t test	6	8	6	8	-0.33633	0.120994	-0.33633	0.120994	0.0101736	Up
Q9JKB1	B_vs_A	0.570847	0.00536689	t test	6	8	6	8	-0.325795	0.245052	-0.325795	0.245052	0.0283207	Up
Q9QYB1	B_vs_A	0.692924	0.000234432	t test	6	8	6	8	-0.377682	0.315242	-0.377682	0.315242	0.00432251	Up
Q9QZE5	B_vs_A	1.57552	0.000365521	t test	6	8	6	8	-0.665817	0.909703	-0.665817	0.909703	0.00545104	Up
Q9R020	B_vs_A	1.26637	0.00125009	t test	3	4	3	4	-0.553284	0.713081	-0.553284	0.713081	0.0116653	Up
Q9R0N0	B_vs_A	1.31815	0.00513192	t test	3	4	3	4	-0.560919	0.75723	-0.560919	0.75723	0.0277936	Up
Q9R0P3	B_vs_A	0.441826	0.00110865	t test	6	8	6	8	-0.264772	0.177054	-0.264772	0.177054	0.010923	Up
Q9R0P4	B_vs_A	0.350773	0.00325363	t test	6	8	6	8	-0.153142	0.197631	-0.153142	0.197631	0.0210749	Up
Q9R0P5	B_vs_A	0.82709	0.000100676	t test	6	8	6	8	-0.504761	0.322329	-0.504761	0.322329	0.00253911	Up
Q9R0Q7	B_vs_A	0.458491	0.000578271	t test	6	8	6	8	-0.151306	0.307186	-0.151306	0.307186	0.00729216	Up
Q9R1P3	B_vs_A	0.720961	0.00825862	t test	3	4	3	4	-0.433014	0.287947	-0.433014	0.287947	0.0385663	Up
Q9R1T2	B_vs_A	0.476813	2.88812e-05	t test	6	8	6	8	-0.164955	0.311858	-0.164955	0.311858	0.00118831	Up
Q9WU28	B_vs_A	0.559858	0.00120074	t test	6	8	6	8	-0.239756	0.320102	-0.239756	0.320102	0.0113771	Up
Q9Z1F9	B_vs_A	0.519371	0.00235173	t test	6	8	6	8	-0.296224	0.223147	-0.296224	0.223147	0.0173099	Up
Q9Z1Q5	B_vs_A	0.520431	9.80083e-06	t test	6	8	6	8	-0.350939	0.169492	-0.350939	0.169492	0.000700351	Up
Q9Z1Z0	B_vs_A	0.457703	0.00572131	t test	6	8	6	8	-0.187326	0.270377	-0.187326	0.270377	0.0295426	Up
Q9Z1Z2	B_vs_A	0.351469	8.29743e-06	t test	6	8	6	8	-0.180297	0.171172	-0.180297	0.171172	0.000700351	Up
Q9Z2U1	B_vs_A	0.28265	0.00846021	t test	6	8	6	8	-0.0887681	0.193881	-0.0887681	0.193881	0.0391103	Up
Q9Z2X2	B_vs_A	0.631254	4.88938e-05	t test	6	8	6	8	-0.324531	0.306723	-0.324531	0.306723	0.00173913	Up
O08553	C_vs_A	0.429758	0.00334353	t test	6	12	6	12	-0.3111	0.118659	-0.3111	0.118659	0.0299765	Up
O08709	C_vs_A	0.682446	0.000151981	t test	6	12	6	12	-0.550633	0.131813	-0.550633	0.131813	0.00401847	Up
O08807	C_vs_A	0.522755	0.00618958	t test	6	4	6	4	-0.418333	0.104422	-0.418333	0.104422	0.0420509	Up
O09131	C_vs_A	0.353341	0.000895697	t test	6	12	6	12	-0.234359	0.118981	-0.234359	0.118981	0.0123654	Up
O35864	C_vs_A	0.768837	5.60424e-07	t test	6	12	6	12	-0.814743	-0.0459058	-0.814743	-0.0459058	9.71401e-05	Up
O55142	C_vs_A	0.280296	0.000704279	t test	6	12	6	12	-0.254734	0.0255619	-0.254734	0.0255619	0.011211	Up
O88543	C_vs_A	0.457809	0.000106673	t test	6	8	6	8	-0.467088	-0.0092796	-0.467088	-0.0092796	0.00313982	Up
P03930	C_vs_A	0.547679	0.00133433	t test	3	12	3	12	-0.685734	-0.138055	-0.685734	-0.138055	0.0163902	Up
P14069	C_vs_A	0.345353	0.000457092	t test	6	12	6	12	-0.293913	0.0514403	-0.293913	0.0514403	0.00846911	Up
P14115	C_vs_A	0.516097	7.84829e-05	t test	6	12	6	12	-0.445504	0.0705934	-0.445504	0.0705934	0.00249864	Up
P14206	C_vs_A	0.413098	0.00418863	t test	6	12	6	12	-0.503641	-0.0905432	-0.503641	-0.0905432	0.0330739	Up
P14869	C_vs_A	0.35865	7.27978e-06	t test	6	12	6	12	-0.39958	-0.0409298	-0.39958	-0.0409298	0.000428518	Up
P15532	C_vs_A	1.08089	7.29827e-05	t test	6	12	6	12	-0.848123	0.232769	-0.848123	0.232769	0.00237194	Up
P16045	C_vs_A	0.301072	0.00262561	t test	6	12	6	12	-0.141808	0.159263	-0.141808	0.159263	0.0260889	Up
P16254	C_vs_A	0.658751	3.31146e-07	t test	6	12	6	12	-0.600262	0.0584893	-0.600262	0.0584893	7.37982e-05	Up
P17182	C_vs_A	0.288036	0.000180597	t test	6	12	6	12	-0.143231	0.144805	-0.143231	0.144805	0.00461854	Up
P17742	C_vs_A	0.468977	0.00020413	t test	6	12	6	12	-0.358374	0.110603	-0.358374	0.110603	0.00497566	Up
P18760	C_vs_A	0.356067	0.000389554	t test	6	12	6	12	-0.373073	-0.0170062	-0.373073	-0.0170062	0.0075963	Up
P21107	C_vs_A	0.444347	0.00382635	t test	6	12	6	12	-0.295326	0.149021	-0.295326	0.149021	0.0315826	Up
P26041	C_vs_A	0.383851	2.72016e-05	t test	6	12	6	12	-0.343276	0.0405741	-0.343276	0.0405741	0.00122008	Up
P26883	C_vs_A	0.291543	0.000365382	t test	6	12	6	12	-0.297876	-0.00633324	-0.297876	-0.00633324	0.00740254	Up
P28656	C_vs_A	0.265553	0.00664674	t test	6	12	6	12	-0.30547	-0.039917	-0.30547	-0.039917	0.044123	Up
P31786	C_vs_A	0.433692	0.00440968	t test	6	12	6	12	-0.552188	-0.118495	-0.552188	-0.118495	0.0335343	Up
P34022	C_vs_A	0.300549	0.00133289	t test	6	12	6	12	-0.261543	0.0390059	-0.261543	0.0390059	0.0163902	Up
P35700	C_vs_A	0.531334	6.41439e-06	t test	6	12	6	12	-0.570695	-0.0393614	-0.570695	-0.0393614	0.000416935	Up
P45376	C_vs_A	0.498111	2.38009e-05	t test	6	12	6	12	-0.433374	0.0647361	-0.433374	0.0647361	0.00112513	Up
P45377	C_vs_A	0.437284	3.17924e-07	t test	6	12	6	12	-0.461362	-0.0240772	-0.461362	-0.0240772	7.37982e-05	Up
P53026	C_vs_A	0.299684	0.00137457	t test	6	12	6	12	-0.425158	-0.125473	-0.425158	-0.125473	0.0167525	Up
P55264	C_vs_A	0.363053	0.000772219	t test	6	12	6	12	-0.308952	0.054101	-0.308952	0.054101	0.0116957	Up
P58771	C_vs_A	0.281864	0.000805455	t test	6	12	6	12	-0.200019	0.0818452	-0.200019	0.0818452	0.0119303	Up
P60710	C_vs_A	0.416853	4.69986e-07	t test	6	12	6	12	-0.32068	0.0961727	-0.32068	0.0961727	9.16473e-05	Up
P61089	C_vs_A	0.445422	2.67544e-06	t test	6	12	6	12	-0.44707	-0.00164822	-0.44707	-0.00164822	0.000245511	Up
P61290	C_vs_A	0.314965	0.00115266	t test	6	12	6	12	-0.22928	0.0856853	-0.22928	0.0856853	0.0149845	Up
P61514	C_vs_A	0.530964	0.000293986	t test	6	12	6	12	-0.409135	0.121829	-0.409135	0.121829	0.00628244	Up
P61759	C_vs_A	0.325025	3.38067e-05	t test	6	12	6	12	-0.257838	0.0671869	-0.257838	0.0671869	0.00146496	Up
P62301	C_vs_A	0.313271	1.06548e-06	t test	6	12	6	12	-0.398864	-0.0855928	-0.398864	-0.0855928	0.000145049	Up
P62774	C_vs_A	0.316718	0.00157287	t test	6	12	6	12	-0.137509	0.179209	-0.137509	0.179209	0.0186481	Up
P62855	C_vs_A	0.304311	0.00303081	t test	6	12	6	12	-0.435451	-0.13114	-0.435451	-0.13114	0.0281432	Up
P62869	C_vs_A	0.361145	0.000503767	t test	6	12	6	12	-0.303814	0.0573309	-0.303814	0.0573309	0.00903306	Up
P62889	C_vs_A	0.750227	0.000184567	t test	6	12	6	12	-0.702855	0.0473723	-0.702855	0.0473723	0.00464395	Up
P63017	C_vs_A	0.384224	4.6855e-06	t test	6	12	6	12	-0.280881	0.103343	-0.280881	0.103343	0.000321439	Up
P63028	C_vs_A	0.492071	0.000633108	t test	6	12	6	12	-0.408508	0.0835634	-0.408508	0.0835634	0.0106487	Up
P63242	C_vs_A	0.468012	4.32413e-05	t test	6	12	6	12	-0.482547	-0.0145344	-0.482547	-0.0145344	0.00164528	Up
P68040	C_vs_A	0.673979	1.93537e-05	t test	6	12	6	12	-0.481839	0.19214	-0.481839	0.19214	0.00097393	Up
P70349	C_vs_A	0.304843	0.00541204	t test	6	12	6	12	-0.294787	0.0100558	-0.294787	0.0100558	0.0383763	Up
P70677	C_vs_A	0.347806	0.00375898	t test	6	12	6	12	-0.322556	0.0252499	-0.322556	0.0252499	0.0313584	Up
P97371	C_vs_A	0.386225	1.11576e-06	t test	6	12	6	12	-0.274571	0.111654	-0.274571	0.111654	0.000145049	Up
P99029	C_vs_A	0.310462	0.00530998	t test	6	12	6	12	-0.34769	-0.0372289	-0.34769	-0.0372289	0.037998	Up
Q01768	C_vs_A	0.383512	0.00201375	t test	6	12	6	12	-0.42168	-0.0381682	-0.42168	-0.0381682	0.0218156	Up
Q61171	C_vs_A	0.585817	4.73916e-06	t test	6	12	6	12	-0.619833	-0.0340156	-0.619833	-0.0340156	0.000321439	Up
Q61553	C_vs_A	0.274239	0.00375833	t test	6	12	6	12	-0.209354	0.0648847	-0.209354	0.0648847	0.0313584	Up
Q61595	C_vs_A	0.413445	2.9294e-07	t test	6	12	6	12	-0.409155	0.00428946	-0.409155	0.00428946	7.37982e-05	Up
Q62422	C_vs_A	0.277374	0.00242082	t test	6	12	6	12	-0.279365	-0.00199067	-0.279365	-0.00199067	0.0249011	Up
Q62426	C_vs_A	0.612225	1.33461e-06	t test	6	12	6	12	-0.560046	0.0521795	-0.560046	0.0521795	0.000148714	Up
Q62448	C_vs_A	0.395746	3.20422e-06	t test	6	12	6	12	-0.362731	0.0330147	-0.362731	0.0330147	0.000277699	Up
Q64105	C_vs_A	0.319075	0.00351523	t test	6	12	6	12	-0.196397	0.122678	-0.196397	0.122678	0.0304653	Up
Q6IRU2	C_vs_A	0.331839	0.000543577	t test	6	12	6	12	-0.25668	0.0751586	-0.25668	0.0751586	0.009422	Up
Q6ZQH8	C_vs_A	1.06656	0.00238018	t test	3	12	3	12	-1.08676	-0.020199	-1.08676	-0.020199	0.0249011	Up
Q8BGH2	C_vs_A	0.621706	0.00098637	t test	6	8	6	8	-0.717191	-0.0954848	-0.717191	-0.0954848	0.0132167	Up
Q8BIW1	C_vs_A	0.38365	6.87456e-05	t test	6	12	6	12	-0.347991	0.0356588	-0.347991	0.0356588	0.00232029	Up
Q8BJW6	C_vs_A	0.791845	4.46032e-08	t test	3	12	3	12	-0.715353	0.0764916	-0.715353	0.0764916	3.63262e-05	Up
Q8BK35	C_vs_A	0.617523	0.00465759	t test	6	12	6	12	-0.513645	0.103878	-0.513645	0.103878	0.0345993	Up
Q8BRF7	C_vs_A	0.954086	8.96377e-07	t test	6	12	6	12	-0.797052	0.157034	-0.797052	0.157034	0.000139835	Up
Q8C0C7	C_vs_A	0.541335	2.73736e-05	t test	3	12	3	12	-0.517171	0.0241637	-0.517171	0.0241637	0.00122008	Up
Q8C166	C_vs_A	0.284043	0.000121676	t test	6	12	6	12	-0.262722	0.021321	-0.262722	0.021321	0.00351509	Up
Q8CIH9	C_vs_A	0.384789	0.0032297	t test	6	12	6	12	-0.400676	-0.0158875	-0.400676	-0.0158875	0.0292927	Up
Q8K003	C_vs_A	0.324233	0.00514824	t test	6	12	6	12	-0.176309	0.147924	-0.176309	0.147924	0.0373547	Up
Q91VH6	C_vs_A	0.634937	0.00197619	t test	6	12	6	12	-0.482371	0.152566	-0.482371	0.152566	0.0217102	Up
Q920E5	C_vs_A	0.31517	0.00153976	t test	6	12	6	12	-0.305776	0.00939375	-0.305776	0.00939375	0.0184771	Up
Q923D2	C_vs_A	0.58236	2.0968e-06	t test	6	12	6	12	-0.643445	-0.0610849	-0.643445	-0.0610849	0.000204438	Up
Q99J62	C_vs_A	0.811021	5.75637e-08	t test	6	12	6	12	-0.841088	-0.0300671	-0.841088	-0.0300671	3.63262e-05	Up
Q99JR1	C_vs_A	0.686331	0.000891633	t test	6	8	6	8	-0.694476	-0.00814494	-0.694476	-0.00814494	0.0123654	Up
Q99PT1	C_vs_A	0.579355	4.07751e-05	t test	6	12	6	12	-0.538585	0.0407693	-0.538585	0.0407693	0.001631	Up
Q9CQ65	C_vs_A	0.483308	2.04496e-05	t test	6	12	6	12	-0.463523	0.0197853	-0.463523	0.0197853	0.000996917	Up
Q9CQI6	C_vs_A	0.371335	0.000221947	t test	6	12	6	12	-0.29129	0.0800451	-0.29129	0.0800451	0.00532673	Up
Q9CR16	C_vs_A	0.362003	7.41181e-06	t test	6	12	6	12	-0.320633	0.0413702	-0.320633	0.0413702	0.000428518	Up
Q9D0K2	C_vs_A	0.383566	0.0012314	t test	6	12	6	12	-0.386742	-0.00317601	-0.386742	-0.00317601	0.0153679	Up
Q9D819	C_vs_A	0.479917	1.11318e-07	t test	6	12	6	12	-0.360738	0.119179	-0.360738	0.119179	4.34142e-05	Up
Q9D8C4	C_vs_A	0.462225	0.000193145	t test	6	12	6	12	-0.439664	0.0225614	-0.439664	0.0225614	0.00478265	Up
Q9DBJ1	C_vs_A	0.570155	0.000382963	t test	6	12	6	12	-0.418684	0.151471	-0.418684	0.151471	0.0075963	Up
Q9DBP5	C_vs_A	0.342069	0.000244524	t test	6	12	6	12	-0.300417	0.0416522	-0.300417	0.0416522	0.0056934	Up
Q9EQP2	C_vs_A	0.271761	0.00442824	t test	6	4	6	4	-0.171736	0.100025	-0.171736	0.100025	0.0335343	Up
Q9JHR7	C_vs_A	0.412035	4.60439e-06	t test	6	8	6	8	-0.413739	-0.00170332	-0.413739	-0.00170332	0.000321439	Up
Q9JIF0	C_vs_A	0.336567	0.00119082	t test	6	12	6	12	-0.33633	0.000236907	-0.33633	0.000236907	0.0150595	Up
Q9JKB1	C_vs_A	0.339436	0.00153831	t test	6	12	6	12	-0.325795	0.0136409	-0.325795	0.0136409	0.0184771	Up
Q9QYB1	C_vs_A	0.4187	4.0379e-06	t test	6	12	6	12	-0.377682	0.0410181	-0.377682	0.0410181	0.000314956	Up
Q9QZE5	C_vs_A	0.576468	6.89095e-05	t test	6	12	6	12	-0.665817	-0.0893488	-0.665817	-0.0893488	0.00232029	Up
Q9R020	C_vs_A	0.896982	6.27856e-05	t test	3	12	3	12	-0.553284	0.343697	-0.553284	0.343697	0.00225723	Up
Q9R0N0	C_vs_A	0.623933	0.000362608	t test	3	12	3	12	-0.560919	0.0630134	-0.560919	0.0630134	0.00740254	Up
Q9R0P5	C_vs_A	0.364345	6.36655e-05	t test	6	12	6	12	-0.504761	-0.140415	-0.504761	-0.140415	0.00225723	Up
Q9R0Q7	C_vs_A	0.277618	0.000831489	t test	6	12	6	12	-0.151306	0.126312	-0.151306	0.126312	0.0121226	Up
Q9R1P3	C_vs_A	0.518252	0.00492238	t test	3	12	3	12	-0.433014	0.0852377	-0.433014	0.0852377	0.0360512	Up
Q9Z1Q5	C_vs_A	0.370972	4.00901e-05	t test	6	12	6	12	-0.350939	0.0200328	-0.350939	0.0200328	0.001631	Up
Q9Z2X2	C_vs_A	0.333153	0.000265338	t test	6	12	6	12	-0.324531	0.00862158	-0.324531	0.00862158	0.00608716	Up
A2AT37	D_vs_A	0.392085	0.00482782	t test	6	4	6	4	-0.28258	0.109504	-0.28258	0.109504	0.0327452	Up
O08553	D_vs_A	0.390378	0.000373246	t test	6	12	6	12	-0.3111	0.0792783	-0.3111	0.0792783	0.00540067	Up
O08709	D_vs_A	0.518457	0.000613157	t test	6	12	6	12	-0.550633	-0.0321761	-0.550633	-0.0321761	0.0076522	Up
O08997	D_vs_A	0.299746	0.00236456	t test	6	12	6	12	-0.269292	0.0304537	-0.269292	0.0304537	0.0198318	Up
O35864	D_vs_A	0.727745	6.43972e-06	t test	6	12	6	12	-0.814743	-0.0869978	-0.814743	-0.0869978	0.000334865	Up
O70591	D_vs_A	0.284616	0.000177517	t test	6	12	6	12	-0.201148	0.0834677	-0.201148	0.0834677	0.00337716	Up
O88543	D_vs_A	0.47394	0.000630567	t test	6	8	6	8	-0.467088	0.00685201	-0.467088	0.00685201	0.00774689	Up
P03930	D_vs_A	0.702202	6.38257e-05	t test	3	12	3	12	-0.685734	0.0164681	-0.685734	0.0164681	0.00184385	Up
P10711	D_vs_A	0.295518	0.00270941	t test	6	12	6	12	-0.174913	0.120605	-0.174913	0.120605	0.0218999	Up
P14069	D_vs_A	0.268973	0.00188473	t test	6	12	6	12	-0.293913	-0.0249393	-0.293913	-0.0249393	0.017194	Up
P14115	D_vs_A	0.426146	0.00312056	t test	6	12	6	12	-0.445504	-0.0193584	-0.445504	-0.0193584	0.0244626	Up
P14206	D_vs_A	0.465176	0.000426666	t test	6	12	6	12	-0.503641	-0.038465	-0.503641	-0.038465	0.00589025	Up
P14869	D_vs_A	0.318022	1.57379e-05	t test	6	12	6	12	-0.39958	-0.0815575	-0.39958	-0.0815575	0.000598807	Up
P15532	D_vs_A	0.889774	2.00209e-05	t test	6	12	6	12	-0.848123	0.0416513	-0.848123	0.0416513	0.000712207	Up
P16254	D_vs_A	0.596184	0.000280393	t test	6	12	6	12	-0.600262	-0.00407765	-0.600262	-0.00407765	0.00437615	Up
P16858	D_vs_A	0.287276	0.00114896	t test	6	12	6	12	-0.289747	-0.00247129	-0.289747	-0.00247129	0.0117991	Up
P17439	D_vs_A	0.322775	0.00323728	t test	6	8	6	8	-0.18474	0.138035	-0.18474	0.138035	0.0246972	Up
P17742	D_vs_A	0.326103	0.000373892	t test	6	12	6	12	-0.358374	-0.0322714	-0.358374	-0.0322714	0.00540067	Up
P18760	D_vs_A	0.441736	2.00879e-05	t test	6	12	6	12	-0.373073	0.0686629	-0.373073	0.0686629	0.000712207	Up
P26041	D_vs_A	0.33792	0.000177131	t test	6	12	6	12	-0.343276	-0.00535637	-0.343276	-0.00535637	0.00337716	Up
P28656	D_vs_A	0.335598	0.000336666	t test	6	12	6	12	-0.30547	0.0301279	-0.30547	0.0301279	0.00508569	Up
P31786	D_vs_A	0.779021	9.26995e-07	t test	6	12	6	12	-0.552188	0.226833	-0.552188	0.226833	9.64075e-05	Up
P35700	D_vs_A	0.559233	7.10049e-07	t test	6	12	6	12	-0.570695	-0.0114623	-0.570695	-0.0114623	9.64075e-05	Up
P45376	D_vs_A	0.502697	3.25638e-06	t test	6	12	6	12	-0.433374	0.0693226	-0.433374	0.0693226	0.000217384	Up
P45377	D_vs_A	0.542131	8.78556e-09	t test	6	12	6	12	-0.461362	0.0807697	-0.461362	0.0807697	4.56849e-06	Up
P48428	D_vs_A	0.405853	0.000151938	t test	6	12	6	12	-0.26089	0.144963	-0.26089	0.144963	0.00307822	Up
P50543	D_vs_A	0.340971	0.000150959	t test	6	12	6	12	-0.226138	0.114833	-0.226138	0.114833	0.00307822	Up
P53026	D_vs_A	0.392646	8.706e-06	t test	6	12	6	12	-0.425158	-0.032512	-0.425158	-0.032512	0.000438109	Up
P55264	D_vs_A	0.275748	0.00315143	t test	6	12	6	12	-0.308952	-0.0332036	-0.308952	-0.0332036	0.0245811	Up
P60710	D_vs_A	0.327177	1.18893e-05	t test	6	12	6	12	-0.32068	0.00649659	-0.32068	0.00649659	0.00050128	Up
P61089	D_vs_A	0.472596	1.09413e-06	t test	6	12	6	12	-0.44707	0.0255253	-0.44707	0.0255253	0.000106678	Up
P61759	D_vs_A	0.283674	6.84431e-05	t test	6	12	6	12	-0.257838	0.0258363	-0.257838	0.0258363	0.0019413	Up
P62855	D_vs_A	0.485105	9.86358e-06	t test	6	12	6	12	-0.435451	0.0496541	-0.435451	0.0496541	0.00048085	Up
P62869	D_vs_A	0.356974	4.38537e-06	t test	6	12	6	12	-0.303814	0.0531601	-0.303814	0.0531601	0.000263122	Up
P62889	D_vs_A	0.583874	0.0042364	t test	6	12	6	12	-0.702855	-0.118981	-0.702855	-0.118981	0.0297693	Up
P62962	D_vs_A	0.471947	0.000148296	t test	6	12	6	12	-0.298293	0.173653	-0.298293	0.173653	0.00307822	Up
P63028	D_vs_A	0.473024	0.0012442	t test	6	12	6	12	-0.408508	0.0645161	-0.408508	0.0645161	0.0122608	Up
P63242	D_vs_A	0.486962	5.37769e-06	t test	6	12	6	12	-0.482547	0.00441519	-0.482547	0.00441519	0.000299614	Up
P63323	D_vs_A	0.285063	0.00400979	t test	6	12	6	12	-0.169106	0.115958	-0.169106	0.115958	0.0285629	Up
P68037	D_vs_A	0.366275	0.000441998	t test	6	12	6	12	-0.312978	0.0532973	-0.312978	0.0532973	0.0059958	Up
P68040	D_vs_A	0.413113	0.00028185	t test	6	12	6	12	-0.481839	-0.0687261	-0.481839	-0.0687261	0.00437615	Up
P70670	D_vs_A	0.342032	0.00561837	t test	6	12	6	12	-0.277543	0.0644883	-0.277543	0.0644883	0.0346219	Up
P70677	D_vs_A	0.346659	1.89648e-05	t test	6	12	6	12	-0.322556	0.0241027	-0.322556	0.0241027	0.000704408	Up
P84084	D_vs_A	0.426374	0.00597399	t test	6	12	6	12	-0.448125	-0.0217516	-0.448125	-0.0217516	0.0362624	Up
P97371	D_vs_A	0.306099	3.38532e-05	t test	6	12	6	12	-0.274571	0.0315276	-0.274571	0.0315276	0.00105622	Up
P97825	D_vs_A	0.490066	0.00019001	t test	6	12	6	12	-0.343965	0.146101	-0.343965	0.146101	0.00344669	Up
P99029	D_vs_A	0.364134	0.0009508	t test	6	12	6	12	-0.34769	0.0164431	-0.34769	0.0164431	0.0105946	Up
Q01768	D_vs_A	0.34094	0.0049261	t test	6	12	6	12	-0.42168	-0.0807407	-0.42168	-0.0807407	0.0329816	Up
Q03958	D_vs_A	0.290698	0.00117438	t test	6	12	6	12	-0.216072	0.0746266	-0.216072	0.0746266	0.0117991	Up
Q61166	D_vs_A	0.269571	0.00645531	t test	6	12	6	12	-0.170367	0.099204	-0.170367	0.099204	0.0378582	Up
Q61171	D_vs_A	0.660527	3.87467e-08	t test	6	12	6	12	-0.619833	0.0406948	-0.619833	0.0406948	1.2089e-05	Up
Q61595	D_vs_A	0.345816	8.42403e-07	t test	6	12	6	12	-0.409155	-0.0633393	-0.409155	-0.0633393	9.64075e-05	Up
Q62422	D_vs_A	0.279044	0.00376588	t test	6	12	6	12	-0.279365	-0.000321162	-0.279365	-0.000321162	0.0274721	Up
Q62426	D_vs_A	0.675933	5.99635e-09	t test	6	12	6	12	-0.560046	0.115887	-0.560046	0.115887	4.56849e-06	Up
Q62446	D_vs_A	0.288408	0.000388192	t test	6	12	6	12	-0.1672	0.121208	-0.1672	0.121208	0.00550527	Up
Q62448	D_vs_A	0.341245	1.55526e-07	t test	6	12	6	12	-0.362731	-0.0214862	-0.362731	-0.0214862	4.04368e-05	Up
Q64520	D_vs_A	0.358029	0.000727248	t test	6	12	6	12	-0.329264	0.0287642	-0.329264	0.0287642	0.00856468	Up
Q689Z5	D_vs_A	0.302289	0.0057529	t test	3	12	3	12	-0.30601	-0.00372058	-0.30601	-0.00372058	0.0351942	Up
Q6IRU2	D_vs_A	0.303168	2.48884e-06	t test	6	12	6	12	-0.25668	0.0464874	-0.25668	0.0464874	0.000184885	Up
Q6NXN1	D_vs_A	0.597833	0.000299437	t test	6	8	6	8	-0.411954	0.185879	-0.411954	0.185879	0.00457962	Up
Q6ZQ08	D_vs_A	0.385766	0.00166785	t test	6	12	6	12	-0.300647	0.0851195	-0.300647	0.0851195	0.0155799	Up
Q6ZQH8	D_vs_A	0.99175	9.1275e-05	t test	3	12	3	12	-1.08676	-0.0950133	-1.08676	-0.0950133	0.00237629	Up
Q78IK2	D_vs_A	0.50684	0.0051167	t test	6	12	6	12	-0.460902	0.045938	-0.460902	0.045938	0.0333753	Up
Q7TNC4	D_vs_A	0.534283	0.00502222	t test	6	12	6	12	-0.442522	0.0917618	-0.442522	0.0917618	0.0333753	Up
Q8BIW1	D_vs_A	0.449627	0.000347041	t test	6	12	6	12	-0.347991	0.101636	-0.347991	0.101636	0.00510739	Up
Q8BJW6	D_vs_A	0.773741	1.54416e-06	t test	3	12	3	12	-0.715353	0.0583883	-0.715353	0.0583883	0.000133827	Up
Q8BRF7	D_vs_A	0.859004	2.31848e-08	t test	6	12	6	12	-0.797052	0.0619522	-0.797052	0.0619522	9.04206e-06	Up
Q8BVI4	D_vs_A	0.282681	0.00128999	t test	6	12	6	12	-0.197778	0.0849035	-0.197778	0.0849035	0.0125774	Up
Q8C0C7	D_vs_A	0.510524	1.22601e-05	t test	3	12	3	12	-0.517171	-0.00664695	-0.517171	-0.00664695	0.000503311	Up
Q8CIH9	D_vs_A	0.406299	0.00272373	t test	6	12	6	12	-0.400676	0.00562308	-0.400676	0.00562308	0.0219021	Up
Q8QZX2	D_vs_A	0.530646	0.00117994	t test	3	4	3	4	-0.51911	0.011536	-0.51911	0.011536	0.0117991	Up
Q91VH6	D_vs_A	0.49091	0.00018722	t test	6	12	6	12	-0.482371	0.0085388	-0.482371	0.0085388	0.00344669	Up
Q921T2	D_vs_A	0.427611	0.000637463	t test	3	8	3	8	-0.378614	0.0489964	-0.378614	0.0489964	0.00776907	Up
Q923D2	D_vs_A	0.615083	3.21379e-07	t test	6	12	6	12	-0.643445	-0.028362	-0.643445	-0.028362	6.39268e-05	Up
Q923D5	D_vs_A	0.379652	0.00346001	t test	3	8	3	8	-0.246536	0.133116	-0.246536	0.133116	0.0258259	Up
Q99J62	D_vs_A	0.859355	7.13074e-10	t test	6	12	6	12	-0.841088	0.018267	-0.841088	0.018267	1.1124e-06	Up
Q99JR1	D_vs_A	0.674437	0.000495228	t test	6	8	6	8	-0.694476	-0.020039	-0.694476	-0.020039	0.00654709	Up
Q99PT1	D_vs_A	0.58309	1.33112e-06	t test	6	12	6	12	-0.538585	0.0445047	-0.538585	0.0445047	0.000122149	Up
Q9CQ65	D_vs_A	0.445229	5.34793e-07	t test	6	12	6	12	-0.463523	-0.0182939	-0.463523	-0.0182939	8.78752e-05	Up
Q9CQI6	D_vs_A	0.285428	0.00291876	t test	6	12	6	12	-0.29129	-0.00586145	-0.29129	-0.00586145	0.023231	Up
Q9CQK7	D_vs_A	0.453651	3.47599e-05	t test	6	12	6	12	-0.248984	0.204668	-0.248984	0.204668	0.00106325	Up
Q9CR16	D_vs_A	0.357556	4.71867e-06	t test	6	12	6	12	-0.320633	0.0369232	-0.320633	0.0369232	0.000272634	Up
Q9CWM4	D_vs_A	0.269552	0.000233172	t test	6	12	6	12	-0.188057	0.0814958	-0.188057	0.0814958	0.00391127	Up
Q9D0K2	D_vs_A	0.363452	0.00192169	t test	6	12	6	12	-0.386742	-0.0232899	-0.386742	-0.0232899	0.0174001	Up
Q9D819	D_vs_A	0.378124	3.43595e-06	t test	6	12	6	12	-0.360738	0.0173861	-0.360738	0.0173861	0.000217384	Up
Q9D8C4	D_vs_A	0.416079	3.2495e-05	t test	6	12	6	12	-0.439664	-0.0235844	-0.439664	-0.0235844	0.00103453	Up
Q9DBJ1	D_vs_A	0.514469	8.65773e-05	t test	6	12	6	12	-0.418684	0.095785	-0.418684	0.095785	0.00232863	Up
Q9DBP5	D_vs_A	0.371397	1.36153e-05	t test	6	12	6	12	-0.300417	0.0709804	-0.300417	0.0709804	0.000544612	Up
Q9JHR7	D_vs_A	0.377128	0.000189968	t test	6	8	6	8	-0.413739	-0.0366112	-0.413739	-0.0366112	0.00344669	Up
Q9JHW4	D_vs_A	0.360793	0.00635268	t test	6	4	6	4	-0.360085	0.000708062	-0.360085	0.000708062	0.0373969	Up
Q9JIF0	D_vs_A	0.304832	0.0020451	t test	6	12	6	12	-0.33633	-0.0314977	-0.33633	-0.0314977	0.0178344	Up
Q9JIH2	D_vs_A	0.282597	0.000113464	t test	3	12	3	12	-0.261035	0.0215623	-0.261035	0.0215623	0.0026207	Up
Q9JKB1	D_vs_A	0.317876	0.000194845	t test	6	12	6	12	-0.325795	-0.00791865	-0.325795	-0.00791865	0.00349377	Up
Q9QYB1	D_vs_A	0.424041	2.09045e-05	t test	6	12	6	12	-0.377682	0.0463592	-0.377682	0.0463592	0.000724691	Up
Q9QZE5	D_vs_A	0.619573	1.15363e-05	t test	6	12	6	12	-0.665817	-0.0462438	-0.665817	-0.0462438	0.00050128	Up
Q9R020	D_vs_A	0.575624	2.37756e-06	t test	3	12	3	12	-0.553284	0.0223397	-0.553284	0.0223397	0.000184885	Up
Q9R0N0	D_vs_A	0.619847	1.09554e-05	t test	3	12	3	12	-0.560919	0.0589278	-0.560919	0.0589278	0.00050128	Up
Q9R0P5	D_vs_A	0.605672	3.27829e-07	t test	6	12	6	12	-0.504761	0.100912	-0.504761	0.100912	6.39268e-05	Up
Q9R1P3	D_vs_A	0.426931	0.00870428	t test	3	12	3	12	-0.433014	-0.00608305	-0.433014	-0.00608305	0.047629	Up
Q9WU28	D_vs_A	0.329815	2.71542e-05	t test	6	12	6	12	-0.239756	0.0900589	-0.239756	0.0900589	0.000901289	Up
Q9Z1Q5	D_vs_A	0.37362	5.63303e-07	t test	6	12	6	12	-0.350939	0.0226809	-0.350939	0.0226809	8.78752e-05	Up
Q9Z2X2	D_vs_A	0.407347	1.52513e-05	t test	6	12	6	12	-0.324531	0.0828161	-0.324531	0.0828161	0.000594802	Up
A3KGB4	B_vs_A	-0.410815	0.000145552	t test	6	8	6	8	0.223892	-0.186923	0.223892	-0.186923	0.00332828	Down
C0HKE5	B_vs_A	-0.43193	0.000170118	t test	6	8	6	8	-0.00699446	-0.438924	-0.00699446	-0.438924	0.00365696	Down
E9Q8D0	B_vs_A	-0.439201	0.00382662	t test	3	4	3	4	0.351079	-0.088122	0.351079	-0.088122	0.023438	Down
O35127	B_vs_A	-1.04167	0.00371053	t test	6	8	6	8	0.484728	-0.556945	0.484728	-0.556945	0.0230564	Down
O35129	B_vs_A	-0.399472	0.00219847	t test	6	8	6	8	0.216662	-0.18281	0.216662	-0.18281	0.0164645	Down
O35841	B_vs_A	-0.280697	0.000453759	t test	6	8	6	8	0.0733862	-0.20731	0.0733862	-0.20731	0.00622557	Down
O54724	B_vs_A	-0.277313	0.000630326	t test	6	8	6	8	0.130995	-0.146319	0.130995	-0.146319	0.0078187	Down
O70133	B_vs_A	-0.315346	0.00585361	t test	6	8	6	8	0.178699	-0.136648	0.178699	-0.136648	0.029967	Down
O88342	B_vs_A	-0.423417	0.00112096	t test	6	8	6	8	0.253362	-0.170055	0.253362	-0.170055	0.010923	Down
O88990	B_vs_A	-0.33792	0.00214342	t test	6	8	6	8	0.239574	-0.0983461	0.239574	-0.0983461	0.0161226	Down
P05202	B_vs_A	-0.408552	0.000239439	t test	6	8	6	8	0.143073	-0.265479	0.143073	-0.265479	0.00432251	Down
P05213	B_vs_A	-0.372192	0.00279463	t test	6	8	6	8	0.239114	-0.133077	0.239114	-0.133077	0.0195624	Down
P06745	B_vs_A	-0.287237	0.00135346	t test	6	8	6	8	0.129672	-0.157564	0.129672	-0.157564	0.0122239	Down
P07091	B_vs_A	-0.290986	0.0114833	t test	6	8	6	8	0.253127	-0.0378595	0.253127	-0.0378595	0.0489899	Down
P09528	B_vs_A	-0.403341	0.000356491	t test	6	8	6	8	0.491569	0.0882277	0.491569	0.0882277	0.00541046	Down
P10922	B_vs_A	-0.590903	0.000548453	t test	6	8	6	8	0.217097	-0.373806	0.217097	-0.373806	0.00707216	Down
P14211	B_vs_A	-0.35531	0.000901428	t test	6	8	6	8	0.160801	-0.194509	0.160801	-0.194509	0.00996204	Down
P15864	B_vs_A	-0.547769	7.02006e-06	t test	6	8	6	8	0.23635	-0.311418	0.23635	-0.311418	0.000700351	Down
P17427	B_vs_A	-0.909863	9.26007e-05	t test	6	8	6	8	0.373979	-0.535883	0.373979	-0.535883	0.00247165	Down
P18572	B_vs_A	-0.350769	0.00036332	t test	6	8	6	8	0.15958	-0.191189	0.15958	-0.191189	0.00545104	Down
P19324	B_vs_A	-0.333363	0.00270982	t test	6	8	6	8	0.167396	-0.165967	0.167396	-0.165967	0.0193924	Down
P19783	B_vs_A	-0.561226	0.0013932	t test	6	8	6	8	0.292653	-0.268573	0.292653	-0.268573	0.0125097	Down
P20152	B_vs_A	-0.325915	0.0117058	t test	6	8	6	8	0.0617467	-0.264168	0.0617467	-0.264168	0.0496918	Down
P24527	B_vs_A	-0.301795	0.008556	t test	3	4	3	4	0.150357	-0.151438	0.150357	-0.151438	0.0393392	Down
P26443	B_vs_A	-0.316607	0.0106453	t test	6	8	6	8	0.202198	-0.114409	0.202198	-0.114409	0.0463368	Down
P28660	B_vs_A	-1.49336	0.0110116	t test	3	4	3	4	0.935497	-0.557865	0.935497	-0.557865	0.047689	Down
P29391	B_vs_A	-0.598084	0.000193259	t test	6	8	6	8	0.447837	-0.150247	0.447837	-0.150247	0.00374576	Down
P29595	B_vs_A	-0.898422	0.00512368	t test	6	8	6	8	0.400529	-0.497893	0.400529	-0.497893	0.0277936	Down
P41216	B_vs_A	-1.17242	0.00265625	t test	3	4	3	4	0.472336	-0.700083	0.472336	-0.700083	0.0191406	Down
P41731	B_vs_A	-0.431378	0.00129368	t test	6	8	6	8	0.266908	-0.16447	0.266908	-0.16447	0.0119283	Down
P43274	B_vs_A	-0.386986	2.98796e-07	t test	6	8	6	8	0.181412	-0.205574	0.181412	-0.205574	0.000170812	Down
P43275	B_vs_A	-0.266185	0.000441833	t test	6	8	6	8	0.0554841	-0.210701	0.0554841	-0.210701	0.00613068	Down
P43277	B_vs_A	-0.539775	1.16807e-05	t test	6	8	6	8	0.225678	-0.314098	0.225678	-0.314098	0.000801297	Down
P46735	B_vs_A	-0.283737	0.000947216	t test	6	8	6	8	0.123601	-0.160136	0.123601	-0.160136	0.0100946	Down
P48962	B_vs_A	-0.29738	0.00108618	t test	6	8	6	8	0.118385	-0.178996	0.118385	-0.178996	0.010923	Down
P53569	B_vs_A	-0.844441	0.00572553	t test	3	4	3	4	0.523244	-0.321196	0.523244	-0.321196	0.0295426	Down
P56383	B_vs_A	-0.435582	9.73239e-05	t test	6	8	6	8	0.249269	-0.186313	0.249269	-0.186313	0.0024912	Down
P62075	B_vs_A	-0.752933	0.000423889	t test	6	8	6	8	0.333903	-0.41903	0.333903	-0.41903	0.00598862	Down
P62245	B_vs_A	-0.307707	0.00326518	t test	6	8	6	8	0.30662	-0.00108721	0.30662	-0.00108721	0.0210749	Down
P62305	B_vs_A	-0.55174	0.000308269	t test	6	8	6	8	0.241275	-0.310465	0.241275	-0.310465	0.00494095	Down
P62315	B_vs_A	-0.540606	0.00440208	t test	6	8	6	8	0.308077	-0.232529	0.308077	-0.232529	0.0253475	Down
P67871	B_vs_A	-0.88227	0.00125836	t test	6	8	6	8	0.618755	-0.263515	0.618755	-0.263515	0.0116653	Down
P97461	B_vs_A	-0.409151	0.00193821	t test	6	8	6	8	0.121028	-0.288122	0.121028	-0.288122	0.0151536	Down
Q01320	B_vs_A	-0.353033	0.000105823	t test	6	8	6	8	0.15666	-0.196374	0.15666	-0.196374	0.00259267	Down
Q03265	B_vs_A	-0.303629	0.0016362	t test	6	8	6	8	0.0279101	-0.275718	0.0279101	-0.275718	0.0136459	Down
Q3TEA8	B_vs_A	-0.849873	0.00290601	t test	6	8	6	8	0.449823	-0.40005	0.449823	-0.40005	0.0200153	Down
Q3U0V1	B_vs_A	-0.361828	0.00274351	t test	6	8	6	8	0.157227	-0.204601	0.157227	-0.204601	0.0194427	Down
Q3U9G9	B_vs_A	-0.387934	2.44774e-06	t test	6	8	6	8	0.163358	-0.224576	0.163358	-0.224576	0.000419788	Down
Q3UJD6	B_vs_A	-0.704988	0.00388991	t test	3	4	3	4	0.423933	-0.281055	0.423933	-0.281055	0.0235731	Down
Q3UL36	B_vs_A	-0.354797	0.00104954	t test	6	8	6	8	0.0788442	-0.275953	0.0788442	-0.275953	0.0107141	Down
Q3UV17	B_vs_A	-1.51759	0.00185059	t test	6	8	6	8	0.865658	-0.651935	0.865658	-0.651935	0.0149003	Down
Q501J6	B_vs_A	-0.33888	0.00508447	t test	6	8	6	8	0.142761	-0.196119	0.142761	-0.196119	0.0277936	Down
Q59J78	B_vs_A	-0.609585	8.74862e-05	t test	6	8	6	8	0.40265	-0.206935	0.40265	-0.206935	0.00243299	Down
Q60716	B_vs_A	-0.426263	0.00733874	t test	3	4	3	4	0.196853	-0.22941	0.196853	-0.22941	0.0353538	Down
Q60749	B_vs_A	-0.271834	0.00153565	t test	6	8	6	8	0.110856	-0.160978	0.110856	-0.160978	0.013315	Down
Q60848	B_vs_A	-0.462872	0.00352909	t test	6	8	6	8	0.290283	-0.172589	0.290283	-0.172589	0.0223336	Down
Q61033	B_vs_A	-0.284426	0.00679322	t test	6	8	6	8	0.148723	-0.135704	0.148723	-0.135704	0.0339661	Down
Q61656	B_vs_A	-0.295371	0.00148452	t test	6	8	6	8	-0.0148303	-0.310201	-0.0148303	-0.310201	0.0131235	Down
Q61990	B_vs_A	-0.483676	0.0015683	t test	6	8	6	8	0.16168	-0.321997	0.16168	-0.321997	0.013315	Down
Q62418	B_vs_A	-0.290677	0.00478558	t test	6	8	6	8	0.192771	-0.0979065	0.192771	-0.0979065	0.026647	Down
Q62425	B_vs_A	-0.447876	8.85387e-06	t test	6	8	6	8	0.218896	-0.228979	0.218896	-0.228979	0.000700351	Down
Q6P1F6	B_vs_A	-0.292432	0.00704919	t test	6	8	6	8	0.153379	-0.139053	0.153379	-0.139053	0.0348037	Down
Q6P542	B_vs_A	-0.35501	0.000132528	t test	6	8	6	8	0.195931	-0.159079	0.195931	-0.159079	0.00311349	Down
Q6P5E4	B_vs_A	-0.593122	0.000239326	t test	6	8	6	8	0.392312	-0.20081	0.392312	-0.20081	0.00432251	Down
Q6P5G6	B_vs_A	-0.576868	0.00444874	t test	6	8	6	8	0.356712	-0.220156	0.356712	-0.220156	0.0253475	Down
Q6P8I4	B_vs_A	-0.671613	0.00209236	t test	6	8	6	8	0.297578	-0.374035	0.297578	-0.374035	0.0159459	Down
Q7TT50	B_vs_A	-0.354377	0.0113752	t test	3	4	3	4	0.14753	-0.206847	0.14753	-0.206847	0.0486495	Down
Q8BG05	B_vs_A	-0.303293	0.000917791	t test	6	8	6	8	0.122559	-0.180734	0.122559	-0.180734	0.0099621	Down
Q8BH04	B_vs_A	-0.372183	0.000271761	t test	6	8	6	8	0.121794	-0.250388	0.121794	-0.250388	0.00452495	Down
Q8BJ71	B_vs_A	-0.725218	0.00326877	t test	6	8	6	8	0.390276	-0.334942	0.390276	-0.334942	0.0210749	Down
Q8BMA6	B_vs_A	-0.316	0.00946265	t test	6	8	6	8	0.140268	-0.175732	0.140268	-0.175732	0.0420636	Down
Q8BTV2	B_vs_A	-0.606436	0.00967335	t test	3	4	3	4	0.363359	-0.243077	0.363359	-0.243077	0.0428677	Down
Q8CGC7	B_vs_A	-0.36683	2.06964e-05	t test	6	8	6	8	0.253075	-0.113755	0.253075	-0.113755	0.00104395	Down
Q8CIE6	B_vs_A	-0.281144	0.0041563	t test	6	8	6	8	0.125785	-0.15536	0.125785	-0.15536	0.024428	Down
Q8CIH5	B_vs_A	-0.313607	0.00282846	t test	6	8	6	8	0.156289	-0.157318	0.156289	-0.157318	0.0197187	Down
Q8K0C4	B_vs_A	-0.587275	6.42645e-05	t test	6	8	6	8	0.295933	-0.291342	0.295933	-0.291342	0.00211949	Down
Q8K297	B_vs_A	-0.468031	0.00716895	t test	6	8	6	8	0.209832	-0.258198	0.209832	-0.258198	0.0349134	Down
Q8K2H2	B_vs_A	-0.814902	0.00929412	t test	3	4	3	4	0.436461	-0.378442	0.436461	-0.378442	0.0416173	Down
Q8K354	B_vs_A	-0.323338	0.00712218	t test	6	8	6	8	0.146272	-0.177066	0.146272	-0.177066	0.0348987	Down
Q8R2Q8	B_vs_A	-0.469977	0.00195051	t test	6	8	6	8	0.25401	-0.215967	0.25401	-0.215967	0.0151536	Down
Q8R574	B_vs_A	-0.609047	4.14371e-06	t test	6	8	6	8	0.221616	-0.387432	0.221616	-0.387432	0.000630099	Down
Q8VDW0	B_vs_A	-0.366184	0.00125491	t test	6	8	6	8	0.110087	-0.256098	0.110087	-0.256098	0.0116653	Down
Q91V12	B_vs_A	-0.541517	0.00558555	t test	6	8	6	8	0.298588	-0.242929	0.298588	-0.242929	0.0292942	Down
Q91VC3	B_vs_A	-0.283295	0.00407319	t test	6	8	6	8	-0.00111561	-0.284411	-0.00111561	-0.284411	0.0243398	Down
Q91WK2	B_vs_A	-1.26775	0.00418641	t test	6	8	6	8	0.767256	-0.500498	0.767256	-0.500498	0.0245041	Down
Q91WN1	B_vs_A	-0.330524	0.00278571	t test	6	8	6	8	0.187634	-0.14289	0.187634	-0.14289	0.0195624	Down
Q91YQ5	B_vs_A	-0.291809	0.00621975	t test	6	8	6	8	0.0780971	-0.213712	0.0780971	-0.213712	0.0313731	Down
Q91Z22	B_vs_A	-0.689037	0.000164626	t test	6	8	6	8	0.657336	-0.031701	0.657336	-0.031701	0.00365696	Down
Q920Q6	B_vs_A	-0.401503	0.0037489	t test	6	8	6	8	0.137983	-0.26352	0.137983	-0.26352	0.0231306	Down
Q99PG2	B_vs_A	-0.321707	0.00456157	t test	6	8	6	8	0.240834	-0.080873	0.240834	-0.080873	0.0258188	Down
Q9CQQ7	B_vs_A	-0.305224	0.0023337	t test	6	8	6	8	0.043092	-0.262132	0.043092	-0.262132	0.0172513	Down
Q9CQX2	B_vs_A	-0.592901	0.000270774	t test	6	8	6	8	0.221983	-0.370919	0.221983	-0.370919	0.00452495	Down
Q9CRA8	B_vs_A	-0.589176	0.00333583	t test	3	4	3	4	0.281968	-0.307209	0.281968	-0.307209	0.0213758	Down
Q9CT10	B_vs_A	-0.634136	0.0080627	t test	6	8	6	8	0.390139	-0.243997	0.390139	-0.243997	0.0379877	Down
Q9CY50	B_vs_A	-0.370875	0.00169493	t test	6	8	6	8	0.18241	-0.188465	0.18241	-0.188465	0.013975	Down
Q9CY64	B_vs_A	-0.283207	0.000703668	t test	6	8	6	8	0.206879	-0.0763275	0.206879	-0.0763275	0.0083805	Down
Q9CZ13	B_vs_A	-0.998949	0.000845456	t test	3	4	3	4	0.559235	-0.439714	0.559235	-0.439714	0.00947684	Down
Q9D051	B_vs_A	-1.14002	8.44044e-05	t test	6	8	6	8	0.774301	-0.36572	0.774301	-0.36572	0.00243299	Down
Q9D0J8	B_vs_A	-1.31514	5.18693e-07	t test	6	8	6	8	0.886354	-0.428782	0.886354	-0.428782	0.000190116	Down
Q9D1L0	B_vs_A	-1.36263	8.72036e-08	t test	6	8	6	8	0.711774	-0.65086	0.711774	-0.65086	7.47771e-05	Down
Q9D1R9	B_vs_A	-0.42479	0.00690019	t test	6	8	6	8	0.266321	-0.158469	0.266321	-0.158469	0.0344006	Down
Q9D3D9	B_vs_A	-0.268384	0.00400221	t test	6	8	6	8	0.123954	-0.14443	0.123954	-0.14443	0.0240835	Down
Q9D5V5	B_vs_A	-0.295776	0.00158202	t test	6	8	6	8	0.151534	-0.144242	0.151534	-0.144242	0.0133167	Down
Q9D823	B_vs_A	-0.552998	0.000744607	t test	6	8	6	8	0.367183	-0.185815	0.367183	-0.185815	0.00869651	Down
Q9DC29	B_vs_A	-0.469666	0.00306854	t test	6	8	6	8	0.137368	-0.332299	0.137368	-0.332299	0.0204769	Down
Q9ERB0	B_vs_A	-0.348753	0.0100323	t test	6	8	6	8	0.212283	-0.13647	0.212283	-0.13647	0.0440035	Down
Q9JIK5	B_vs_A	-0.379243	0.000730683	t test	6	8	6	8	0.121047	-0.258197	0.121047	-0.258197	0.00864222	Down
Q9JIX8	B_vs_A	-0.321549	0.000546892	t test	6	8	6	8	0.138871	-0.182678	0.138871	-0.182678	0.00707216	Down
Q9QZQ8	B_vs_A	-0.299397	0.0085416	t test	6	8	6	8	0.0601135	-0.239283	0.0601135	-0.239283	0.0393392	Down
Q9R099	B_vs_A	-0.457621	0.00297676	t test	3	4	3	4	0.321677	-0.135944	0.321677	-0.135944	0.0201784	Down
Q9R233	B_vs_A	-0.331672	0.00444421	t test	3	4	3	4	0.115127	-0.216545	0.115127	-0.216545	0.0253475	Down
Q9WVR4	B_vs_A	-0.543457	0.00762582	t test	3	4	3	4	0.275376	-0.268081	0.275376	-0.268081	0.0364298	Down
Q9Z110	B_vs_A	-0.410555	0.00104533	t test	6	8	6	8	0.200151	-0.210404	0.200151	-0.210404	0.0107141	Down
Q9Z2U0	B_vs_A	-0.273043	3.41211e-05	t test	6	8	6	8	0.196448	-0.0765948	0.196448	-0.0765948	0.00132995	Down
E9Q2M9	C_vs_A	-0.863461	0.00192278	t test	3	12	3	12	0.779337	-0.0841241	0.779337	-0.0841241	0.0212733	Down
O08599	C_vs_A	-0.737111	0.00564897	t test	3	8	3	8	0.692231	-0.0448806	0.692231	-0.0448806	0.0396955	Down
O08784	C_vs_A	-0.327273	0.00311465	t test	6	12	6	12	0.345416	0.0181439	0.345416	0.0181439	0.0285815	Down
O08788	C_vs_A	-0.981306	0.00421533	t test	3	8	3	8	0.890317	-0.0909889	0.890317	-0.0909889	0.0330739	Down
O35130	C_vs_A	-0.60288	0.00119704	t test	3	12	3	12	0.423977	-0.178903	0.423977	-0.178903	0.0150595	Down
P05213	C_vs_A	-0.505271	9.33789e-05	t test	6	12	6	12	0.239114	-0.266157	0.239114	-0.266157	0.0028563	Down
P08228	C_vs_A	-0.527748	0.00172953	t test	6	12	6	12	0.554222	0.0264738	0.554222	0.0264738	0.0201348	Down
P09528	C_vs_A	-0.379831	0.00679054	t test	6	12	6	12	0.491569	0.111738	0.491569	0.111738	0.0445538	Down
P15864	C_vs_A	-0.317266	0.00518838	t test	6	12	6	12	0.23635	-0.0809157	0.23635	-0.0809157	0.0373677	Down
P17427	C_vs_A	-0.449254	1.98527e-06	t test	6	12	6	12	0.373979	-0.0752744	0.373979	-0.0752744	0.000204438	Down
P29391	C_vs_A	-0.480534	4.31885e-05	t test	6	12	6	12	0.447837	-0.0326968	0.447837	-0.0326968	0.00164528	Down
P43277	C_vs_A	-0.285496	0.0030894	t test	6	12	6	12	0.225678	-0.059818	0.225678	-0.059818	0.0285175	Down
P48962	C_vs_A	-0.332366	0.00345537	t test	6	12	6	12	0.118385	-0.213982	0.118385	-0.213982	0.0302831	Down
P61961	C_vs_A	-0.332109	0.00410153	t test	6	12	6	12	0.305459	-0.0266492	0.305459	-0.0266492	0.0327467	Down
P62075	C_vs_A	-0.384108	0.00410466	t test	6	12	6	12	0.333903	-0.0502053	0.333903	-0.0502053	0.0327467	Down
P62192	C_vs_A	-0.334161	0.00116734	t test	6	12	6	12	0.316341	-0.0178205	0.316341	-0.0178205	0.0149945	Down
P62305	C_vs_A	-0.288914	0.00606991	t test	6	12	6	12	0.241275	-0.0476388	0.241275	-0.0476388	0.0418985	Down
P62317	C_vs_A	-0.321024	0.000687091	t test	6	12	6	12	0.303466	-0.0175576	0.303466	-0.0175576	0.0111652	Down
P62911	C_vs_A	-0.351849	0.00292772	t test	6	12	6	12	0.19329	-0.158559	0.19329	-0.158559	0.0275904	Down
P97493	C_vs_A	-0.276029	0.0061385	t test	3	12	3	12	0.0792484	-0.196781	0.0792484	-0.196781	0.0420003	Down
Q3TEA8	C_vs_A	-0.536864	0.00354588	t test	6	12	6	12	0.449823	-0.0870408	0.449823	-0.0870408	0.0305612	Down
Q3U1J4	C_vs_A	-0.529529	0.002911	t test	6	12	6	12	0.55583	0.026301	0.55583	0.026301	0.0275904	Down
Q3UV17	C_vs_A	-1.02578	0.0029359	t test	6	12	6	12	0.865658	-0.160118	0.865658	-0.160118	0.0275904	Down
Q60848	C_vs_A	-0.291674	0.00365075	t test	6	12	6	12	0.290283	-0.00139127	0.290283	-0.00139127	0.0311211	Down
Q61464	C_vs_A	-0.583239	0.000927195	t test	3	12	3	12	0.47481	-0.108429	0.47481	-0.108429	0.0125776	Down
Q64378	C_vs_A	-0.790843	0.00284863	t test	3	8	3	8	0.834248	0.0434053	0.834248	0.0434053	0.0274312	Down
Q6P5E4	C_vs_A	-0.442543	0.00012888	t test	6	12	6	12	0.392312	-0.0502314	0.392312	-0.0502314	0.0036024	Down
Q6P5G6	C_vs_A	-0.374516	0.00552814	t test	6	12	6	12	0.356712	-0.0178045	0.356712	-0.0178045	0.0390222	Down
Q8BJ71	C_vs_A	-0.386038	0.00209881	t test	6	12	6	12	0.390276	0.00423783	0.390276	0.00423783	0.0225803	Down
Q8BTS4	C_vs_A	-0.723797	1.31897e-06	t test	6	12	6	12	0.599683	-0.124113	0.599683	-0.124113	0.000148714	Down
Q8BVQ5	C_vs_A	-0.393507	0.000841453	t test	3	12	3	12	0.317013	-0.0764942	0.317013	-0.0764942	0.0121543	Down
Q8K0C4	C_vs_A	-0.38271	7.41665e-06	t test	6	12	6	12	0.295933	-0.0867772	0.295933	-0.0867772	0.000428518	Down
Q8K1M6	C_vs_A	-0.362764	0.00641693	t test	3	8	3	8	0.103694	-0.259069	0.103694	-0.259069	0.0429632	Down
Q8K297	C_vs_A	-0.342036	0.00286671	t test	6	8	6	8	0.209832	-0.132203	0.209832	-0.132203	0.027436	Down
Q8K2H2	C_vs_A	-0.597392	0.0039966	t test	3	12	3	12	0.436461	-0.160931	0.436461	-0.160931	0.0324724	Down
Q8QZY9	C_vs_A	-0.265544	0.000542077	t test	6	12	6	12	0.188704	-0.0768394	0.188704	-0.0768394	0.009422	Down
Q8R550	C_vs_A	-0.308181	0.00281794	t test	6	12	6	12	0.145991	-0.162191	0.145991	-0.162191	0.0273621	Down
Q91W90	C_vs_A	-1.19628	0.00064848	t test	3	12	3	12	1.11827	-0.0780136	1.11827	-0.0780136	0.0106487	Down
Q91WK2	C_vs_A	-0.710565	0.00266115	t test	6	12	6	12	0.767256	0.0566911	0.767256	0.0566911	0.0262747	Down
Q91WN1	C_vs_A	-0.294445	0.00437988	t test	6	4	6	4	0.187634	-0.106811	0.187634	-0.106811	0.0335343	Down
Q9CQS5	C_vs_A	-0.340269	0.00696479	t test	3	12	3	12	0.352726	0.0124562	0.352726	0.0124562	0.0452711	Down
Q9CQX2	C_vs_A	-0.323981	0.000454509	t test	6	12	6	12	0.221983	-0.101998	0.221983	-0.101998	0.00846911	Down
Q9CYA6	C_vs_A	-2.11493	0.000641084	t test	3	12	3	12	1.7747	-0.340225	1.7747	-0.340225	0.0106487	Down
Q9D051	C_vs_A	-0.814721	6.99061e-05	t test	6	12	6	12	0.774301	-0.0404203	0.774301	-0.0404203	0.00232029	Down
Q9D0J8	C_vs_A	-0.804523	0.000795308	t test	6	12	6	12	0.886354	0.0818315	0.886354	0.0818315	0.0119296	Down
Q9D1L0	C_vs_A	-0.874532	0.000771419	t test	6	4	6	4	0.711774	-0.162759	0.711774	-0.162759	0.0116957	Down
Q9D1R9	C_vs_A	-0.349266	0.000849687	t test	6	12	6	12	0.266321	-0.0829458	0.266321	-0.0829458	0.0121607	Down
Q9D5V6	C_vs_A	-1.17659	0.000647008	t test	3	12	3	12	1.0021	-0.174488	1.0021	-0.174488	0.0106487	Down
E9Q2M9	D_vs_A	-0.655089	0.00547815	t test	3	12	3	12	0.779337	0.124248	0.779337	0.124248	0.0341997	Down
O08599	D_vs_A	-0.686035	0.00928266	t test	3	8	3	8	0.692231	0.00619569	0.692231	0.00619569	0.0495923	Down
O08784	D_vs_A	-0.359732	0.000842198	t test	6	12	6	12	0.345416	-0.0143154	0.345416	-0.0143154	0.0096605	Down
O08788	D_vs_A	-0.826475	0.00919445	t test	3	8	3	8	0.890317	0.0638421	0.890317	0.0638421	0.0492899	Down
O35127	D_vs_A	-0.613694	0.00550264	t test	6	8	6	8	0.484728	-0.128966	0.484728	-0.128966	0.0341997	Down
O54734	D_vs_A	-0.285805	0.000384513	t test	3	12	3	12	0.225169	-0.0606359	0.225169	-0.0606359	0.00550312	Down
P05202	D_vs_A	-0.302284	0.00100519	t test	6	12	6	12	0.143073	-0.159211	0.143073	-0.159211	0.0110429	Down
P08228	D_vs_A	-0.514206	0.00293767	t test	6	12	6	12	0.554222	0.0400162	0.554222	0.0400162	0.0232628	Down
P09528	D_vs_A	-0.561455	2.78365e-06	t test	6	12	6	12	0.491569	-0.0698857	0.491569	-0.0698857	0.000197386	Down
P11438	D_vs_A	-0.330899	0.00112625	t test	6	12	6	12	0.0784642	-0.252434	0.0784642	-0.252434	0.0117991	Down
P14211	D_vs_A	-0.3154	0.00511825	t test	6	12	6	12	0.160801	-0.154599	0.160801	-0.154599	0.0333753	Down
P15864	D_vs_A	-0.47351	0.00198417	t test	6	12	6	12	0.23635	-0.237159	0.23635	-0.237159	0.0177891	Down
P17047	D_vs_A	-0.347038	0.000730769	t test	6	12	6	12	0.21177	-0.135268	0.21177	-0.135268	0.00856468	Down
P17427	D_vs_A	-0.385486	0.000106035	t test	6	12	6	12	0.373979	-0.0115069	0.373979	-0.0115069	0.0026141	Down
P19783	D_vs_A	-0.421501	0.000432122	t test	6	12	6	12	0.292653	-0.128848	0.292653	-0.128848	0.00591324	Down
P26443	D_vs_A	-0.316504	0.000339046	t test	6	8	6	8	0.202198	-0.114306	0.202198	-0.114306	0.00508569	Down
P29391	D_vs_A	-0.417386	0.000268272	t test	6	12	6	12	0.447837	0.030451	0.447837	0.030451	0.00435942	Down
P43274	D_vs_A	-0.305058	0.000506155	t test	6	12	6	12	0.181412	-0.123646	0.181412	-0.123646	0.00661186	Down
P43277	D_vs_A	-0.403297	0.000630676	t test	6	12	6	12	0.225678	-0.17762	0.225678	-0.17762	0.00774689	Down
P56383	D_vs_A	-0.293074	0.000537759	t test	6	12	6	12	0.249269	-0.0438054	0.249269	-0.0438054	0.00687626	Down
P61255	D_vs_A	-0.298339	7.18475e-05	t test	6	12	6	12	0.117381	-0.180958	0.117381	-0.180958	0.00200147	Down
P62075	D_vs_A	-0.390326	0.00154043	t test	6	12	6	12	0.333903	-0.0564226	0.333903	-0.0564226	0.0147428	Down
P62245	D_vs_A	-0.303098	0.00201836	t test	6	12	6	12	0.30662	0.00352178	0.30662	0.00352178	0.0178344	Down
P62317	D_vs_A	-0.305151	0.00114962	t test	6	12	6	12	0.303466	-0.00168493	0.303466	-0.00168493	0.0117991	Down
P62911	D_vs_A	-0.334959	0.00811998	t test	6	12	6	12	0.19329	-0.141668	0.19329	-0.141668	0.0452399	Down
P83882	D_vs_A	-0.287513	0.000249103	t test	6	12	6	12	0.239046	-0.0484667	0.239046	-0.0484667	0.00409054	Down
P97461	D_vs_A	-0.288478	0.00739764	t test	6	12	6	12	0.121028	-0.16745	0.121028	-0.16745	0.0419648	Down
Q08509	D_vs_A	-0.436733	0.00290178	t test	3	12	3	12	0.393713	-0.0430195	0.393713	-0.0430195	0.0232142	Down
Q3TEA8	D_vs_A	-0.506079	0.00241391	t test	6	12	6	12	0.449823	-0.0562565	0.449823	-0.0562565	0.0201374	Down
Q3UJD6	D_vs_A	-0.443372	0.00204029	t test	3	8	3	8	0.423933	-0.0194388	0.423933	-0.0194388	0.0178344	Down
Q59J78	D_vs_A	-0.485143	0.0058437	t test	6	4	6	4	0.40265	-0.0824932	0.40265	-0.0824932	0.03561	Down
Q61464	D_vs_A	-0.535936	0.00107956	t test	3	12	3	12	0.47481	-0.0611263	0.47481	-0.0611263	0.011606	Down
Q62425	D_vs_A	-0.354395	8.83657e-07	t test	6	12	6	12	0.218896	-0.135499	0.218896	-0.135499	9.64075e-05	Down
Q64378	D_vs_A	-0.885277	0.00230062	t test	3	8	3	8	0.834248	-0.0510286	0.834248	-0.0510286	0.0195639	Down
Q6P5E4	D_vs_A	-0.386143	0.000392296	t test	6	12	6	12	0.392312	0.00616871	0.392312	0.00616871	0.00551335	Down
Q6P5G6	D_vs_A	-0.368883	0.00635256	t test	6	12	6	12	0.356712	-0.0121714	0.356712	-0.0121714	0.0373969	Down
Q6P8I4	D_vs_A	-0.545856	0.00325683	t test	6	8	6	8	0.297578	-0.248277	0.297578	-0.248277	0.0246972	Down
Q6PAR5	D_vs_A	-0.282219	0.00873198	t test	6	8	6	8	0.228686	-0.0535328	0.228686	-0.0535328	0.047629	Down
Q8BJ71	D_vs_A	-0.401166	0.00118369	t test	6	12	6	12	0.390276	-0.0108902	0.390276	-0.0108902	0.0117991	Down
Q8CGC7	D_vs_A	-0.300473	0.000183785	t test	6	12	6	12	0.253075	-0.0473981	0.253075	-0.0473981	0.00344669	Down
Q8K0C4	D_vs_A	-0.330946	0.000144624	t test	6	12	6	12	0.295933	-0.0350133	0.295933	-0.0350133	0.00304883	Down
Q8K2H2	D_vs_A	-0.391371	0.00448051	t test	3	12	3	12	0.436461	0.04509	0.436461	0.04509	0.0310649	Down
Q8VHE0	D_vs_A	-0.495867	0.00451037	t test	3	8	3	8	0.440185	-0.0556826	0.440185	-0.0556826	0.0311336	Down
Q91W90	D_vs_A	-1.06197	0.00398572	t test	3	12	3	12	1.11827	0.056306	1.11827	0.056306	0.0285216	Down
Q91WK2	D_vs_A	-0.811603	0.00251165	t test	6	12	6	12	0.767256	-0.0443469	0.767256	-0.0443469	0.0207311	Down
Q91Z22	D_vs_A	-0.554719	9.27915e-05	t test	6	12	6	12	0.657336	0.102617	0.657336	0.102617	0.00237629	Down
Q921H8	D_vs_A	-0.72565	0.00205125	t test	3	12	3	12	0.600101	-0.12555	0.600101	-0.12555	0.0178344	Down
Q9CQS5	D_vs_A	-0.327179	0.000168239	t test	3	12	3	12	0.352726	0.0255465	0.352726	0.0255465	0.00332219	Down
Q9CQX2	D_vs_A	-0.358344	0.000652786	t test	6	12	6	12	0.221983	-0.136362	0.221983	-0.136362	0.00789416	Down
Q9CY50	D_vs_A	-0.347172	0.0010862	t test	6	12	6	12	0.18241	-0.164762	0.18241	-0.164762	0.011606	Down
Q9CY64	D_vs_A	-0.306057	0.00270165	t test	6	8	6	8	0.206879	-0.0991782	0.206879	-0.0991782	0.0218999	Down
Q9CYA6	D_vs_A	-1.9329	0.00179504	t test	3	12	3	12	1.7747	-0.158196	1.7747	-0.158196	0.0165696	Down
Q9D051	D_vs_A	-0.89012	2.50428e-05	t test	6	12	6	12	0.774301	-0.115819	0.774301	-0.115819	0.000849277	Down
Q9D0J8	D_vs_A	-0.899018	8.58886e-07	t test	6	12	6	12	0.886354	-0.0126637	0.886354	-0.0126637	9.64075e-05	Down
Q9D1L0	D_vs_A	-0.597234	0.000512843	t test	6	4	6	4	0.711774	0.11454	0.711774	0.11454	0.00661186	Down
Q9D1R9	D_vs_A	-0.382446	8.10087e-05	t test	6	12	6	12	0.266321	-0.116126	0.266321	-0.116126	0.00221708	Down
Q9D2Y4	D_vs_A	-0.365346	0.00610263	t test	3	12	3	12	0.192994	-0.172352	0.192994	-0.172352	0.0366158	Down
Q9D5V6	D_vs_A	-0.885007	0.00323696	t test	3	12	3	12	1.0021	0.117092	1.0021	0.117092	0.0246972	Down
Q9D823	D_vs_A	-0.471786	0.000158605	t test	6	12	6	12	0.367183	-0.104603	0.367183	-0.104603	0.0031721	Down
Q9JJ78	D_vs_A	-0.345366	0.000283249	t test	3	8	3	8	0.307686	-0.0376792	0.307686	-0.0376792	0.00437615	Down
Q9QUK9	D_vs_A	-0.565909	0.00543995	t test	3	4	3	4	0.320429	-0.245481	0.320429	-0.245481	0.0341997	Down
Q9WVJ2	D_vs_A	-0.289372	0.000468498	t test	6	12	6	12	0.105864	-0.183508	0.105864	-0.183508	0.00627504	Down
Q9Z127	D_vs_A	-0.624944	0.0072088	t test	3	8	3	8	0.637956	0.0130128	0.637956	0.0130128	0.0414862	Down

## Sheet: Table S6
Table S6: Statistics of the key representative proteins
Name	Comparison	Ref	Com	n_ref	n_com	mean_ref	mean_com	mean_diff	p_value
Psmd3	A_vs_B	A	B	6	8	0.0484448	-0.00125245	0.0496973	0.343251
Psmd3	A_vs_C	A	C	6	12	0.0484448	0.00799	0.0404549	0.377454
Psmd3	A_vs_D	A	D	6	12	0.0484448	-0.0135241	0.0619689	0.229565
Psmd3	B_vs_C	B	C	8	12	-0.00125245	0.00799	-0.00924245	0.780201
Psmd3	B_vs_D	B	D	8	12	-0.00125245	-0.0135241	0.0122716	0.759751
Psmd3	C_vs_D	C	D	12	12	0.00799	-0.0135241	0.0215141	0.477797
Arhgdia	A_vs_B	A	B	6	8	-0.592129	0.574615	-1.16674	3.68973e-06
Arhgdia	A_vs_C	A	C	6	12	-0.592129	0.103609	-0.695738	5.84959e-05
Arhgdia	A_vs_D	A	D	6	12	-0.592129	0.0626816	-0.65481	0.000192763
Arhgdia	B_vs_C	B	C	8	12	0.574615	0.103609	0.471006	0.00465072
Arhgdia	B_vs_D	B	D	8	12	0.574615	0.0626816	0.511933	0.00241336
Arhgdia	C_vs_D	C	D	12	12	0.103609	0.0626816	0.0409271	0.647485
Szrd1	A_vs_B	A	B	6	8	-0.420229	0.262905	-0.683134	0.000330436
Szrd1	A_vs_C	A	C	6	8	-0.420229	-0.186468	-0.233762	0.0700384
Szrd1	A_vs_D	A	D	6	8	-0.420229	0.200898	-0.621128	0.00052666
Szrd1	B_vs_C	B	C	8	8	0.262905	-0.186468	0.449372	2.24206e-05
Szrd1	B_vs_D	B	D	8	8	0.262905	0.200898	0.0620068	0.515994
Szrd1	C_vs_D	C	D	8	8	-0.186468	0.200898	-0.387366	0.00132416
Nckap1	A_vs_B	A	B	3	4	1.04247	-0.48511	1.52758	0.0478291
Nckap1	A_vs_C	A	C	3	4	1.04247	0.396384	0.646085	0.258001
Nckap1	A_vs_D	A	D	3	4	1.04247	-0.059726	1.10219	0.0928058
Nckap1	B_vs_C	B	C	4	4	-0.48511	0.396384	-0.881494	0.0351767
Nckap1	B_vs_D	B	D	4	4	-0.48511	-0.059726	-0.425384	0.150385
Nckap1	C_vs_D	C	D	4	4	0.396384	-0.059726	0.45611	0.218447
Ugdh	A_vs_B	A	B	3	4	0.345102	-0.739511	1.08461	0.0781523
Ugdh	A_vs_C	A	C	3	12	0.345102	-0.0438748	0.388976	0.380557
Ugdh	A_vs_D	A	D	3	12	0.345102	0.0438995	0.301202	0.478916
Ugdh	B_vs_C	B	C	4	12	-0.739511	-0.0438748	-0.695636	0.0048603
Ugdh	B_vs_D	B	D	4	12	-0.739511	0.0438995	-0.78341	0.00378337
Ugdh	C_vs_D	C	D	12	12	-0.0438748	0.0438995	-0.0877742	0.0761189
Vim	A_vs_B	A	B	6	8	0.119985	-0.191369	0.311354	0.0214236
Vim	A_vs_C	A	C	6	12	0.119985	-0.00353724	0.123522	0.29344
Vim	A_vs_D	A	D	6	12	0.119985	-0.137095	0.25708	0.0412902
Vim	B_vs_C	B	C	8	12	-0.191369	-0.00353724	-0.187832	0.0322204
Vim	B_vs_D	B	D	8	12	-0.191369	-0.137095	-0.0542742	0.411334
Vim	C_vs_D	C	D	12	12	-0.00353724	-0.137095	0.133558	0.0503867
